# Supplementary material for: 1,2-Bis(N′-benzoyl­thio­ureido)-4-chloro­benzene
Source: Acta Crystallogr Sect E Struct Rep Online. 2011 May 7;67(Pt 6):o1286. doi: 10.1107/S1600536811014954 (PMC3120362; doi:10.1107/S1600536811014954)
Supplement: Supplementary file 1 [file e-67-o1286-sup1.cif]

##############################################################################
#                                                                            #
# This CIF contains the data in a paper accepted for publication in          #
# Acta Crystallographica Section E. It conforms to the requirements of       #
# Notes for Authors for Acta Crystallographica Section E, and has been       #
# peer reviewed under the auspices of the IUCr Commission on Journals.       #
#                                                                            #
# Full details of the Crystallographic Information File format               #
# are given in the paper "The Crystallographic Information File (CIF):       #
# a New Standard Archive File for Crystallography" by S. R. Hall, F. H.      #
# Allen and I. D. Brown [Acta Cryst. (1991), A47, 655-685].                  #
#                                                                            #
# The current version of the core CIF dictionary is obtainable from          #
# ftp://ftp.iucr.org/pub/cif_core.dic.                                       #
#                                                                            #
# Software is freely available for graphical display of the structure(s)     #
# in this CIF. For information consult the CIF software page                 #
# http://www.iucr.org/resources/cif/software.                                #
#                                                                            #
# This file may be used for bona fide research purposes within the           #
# scientific community so long as proper attribution is given to the journal # 
# article from which it was obtained.                                        #
#                                                                            #
##############################################################################
data_global
_audit_creation_method     'form.cif (version 2.0)'
_journal_data_validation_number     ?
_journal_date_recd_electronic     2011-04-20
_journal_date_accepted     2011-04-20
_journal_name_full     'Acta Crystallographica, Section E'
_journal_year     2011
_journal_volume     67
_journal_issue      6
_journal_page_first     o1286
_journal_page_last     o1286
_journal_paper_category     QO
_journal_coeditor_code     FF2008
_publ_contact_author_name     'Bohari M Yamin'
_publ_contact_author_address
;
      School of Chemical Sciences and Food Technology
      Universiti Kebangsaan Malaysia
      UKM 43500 Bangi Selangor, Malaysia
;
_publ_contact_author_email     'bohari@ukm.my'
_publ_contact_author_fax     '6 03 89212410 '
_publ_contact_author_phone     '6 03 89213880'
_publ_section_title
;
1,2-Bis(<i>N</i>'-benzoylthioureido)-4-chlorobenzene
;
loop_
    _publ_author_name
    _publ_author_footnote
    _publ_author_address
    'Yamin, Bohari M.' ?
;
School of Chemical Sciences and Food Technology
Universiti  Kebangsaan Malaysia
UKM 43500 Bangi Selangor
Malaysia
;
    'Osman, Uwaisulqarni M.' ?
;
School of Chemical Sciences and Food Technology
Universiti  Kebangsaan Malaysia
UKM 43500 Bangi Selangor
Malaysia
;
data_I
_audit_creation_method     SHELXL-97
_chemical_name_systematic
;
1-Benzoyl-3-[2-(<i>N</i>'-benzoylthioureido)-5-chlorophenyl]thiourea
;
_chemical_name_common
;
1,2-Bis(<i>N</i>'-benzoylthioureido)-4-chlorobenzene
;
_chemical_formula_moiety     'C22 H17 Cl N4 O2 S2'
_chemical_formula_sum     'C22 H17 Cl N4 O2 S2'
_chemical_formula_iupac     'C22 H17 Cl N4 O2 S2'
_chemical_formula_weight     468.97
_chemical_melting_point_gt     458.5
_chemical_melting_point_lt     459.5
_symmetry_cell_setting     triclinic
_symmetry_space_group_name_H-M     'P -1'
_symmetry_space_group_name_Hall     '-P 1'
loop_
    _symmetry_equiv_pos_as_xyz
    'x, y, z'
    '-x, -y, -z'
_cell_length_a     9.637(4)
_cell_length_b     10.820(4)
_cell_length_c     11.370(4)
_cell_angle_alpha     84.443(8)
_cell_angle_beta     68.706(8)
_cell_angle_gamma     86.551(9)
_cell_volume     1099.1(7)
_cell_formula_units_Z     2
_cell_measurement_reflns_used     2481
_cell_measurement_theta_min     1.8
_cell_measurement_theta_max     25.5
_cell_measurement_temperature     298(2)
_exptl_crystal_description     plate
_exptl_crystal_colour     colourless
_exptl_crystal_size_max     0.49
_exptl_crystal_size_mid     0.16
_exptl_crystal_size_min     0.09
_exptl_crystal_density_diffrn     1.417
_exptl_crystal_density_meas     ?
_exptl_crystal_density_method     'not measured'
_exptl_crystal_F_000     484
_exptl_absorpt_coefficient_mu     0.391
_exptl_absorpt_correction_type     multi-scan
_exptl_absorpt_process_details     '(SADABS; Bruker, 2000)'
_exptl_absorpt_correction_T_min     0.928
_exptl_absorpt_correction_T_max     0.965
_exptl_special_details
;
;
_diffrn_ambient_temperature     298(2)
_diffrn_radiation_type     MoK\a
_diffrn_radiation_wavelength     0.71073
_diffrn_radiation_source     'fine-focus sealed tube'
_diffrn_radiation_monochromator     graphite
_diffrn_measurement_device_type
;
Bruker SMART APEX CCD area-detector
;
_diffrn_measurement_method     \w
_diffrn_detector_area_resol_mean     83.66
_diffrn_reflns_number     12132
_diffrn_reflns_av_R_equivalents     0.0417
_diffrn_reflns_av_sigmaI/netI     0.0447
_diffrn_reflns_theta_min     1.8
_diffrn_reflns_theta_max     25.5
_diffrn_reflns_theta_full     25.5
_diffrn_measured_fraction_theta_max     1.00
_diffrn_measured_fraction_theta_full     1.00
_diffrn_reflns_limit_h_min     -11
_diffrn_reflns_limit_h_max     11
_diffrn_reflns_limit_k_min     -13
_diffrn_reflns_limit_k_max     13
_diffrn_reflns_limit_l_min     -13
_diffrn_reflns_limit_l_max     13
_diffrn_standards_number     0
_diffrn_standards_interval_count     0
_diffrn_standards_interval_time     0
_diffrn_standards_decay_%     0
_refine_special_details
;
Refinement of <i>F</i>^2^ against ALL reflections. The weighted <i>R</i>-factor
<i>wR</i> and goodness of fit <i>S</i> are based on <i>F</i>^2^, conventional
<i>R</i>-factors <i>R</i> are based on <i>F</i>, with <i>F</i> set to zero for
negative <i>F</i>^2^. The threshold expression of <i>F</i>^2^ >
\s(<i>F</i>^2^) is used only for calculating <i>R</i>-factors(gt) <i>etc</i>.
and is not relevant to the choice of reflections for refinement.
<i>R</i>-factors based on <i>F</i>^2^ are statistically about twice as large
as those based on <i>F</i>, and <i>R</i>- factors based on ALL data will be
even larger.
;
_reflns_number_total     4083
_reflns_number_gt     3107
_reflns_threshold_expression     I>2\s(I)
_refine_ls_structure_factor_coef     Fsqd
_refine_ls_matrix_type     full
_refine_ls_R_factor_all     0.0886
_refine_ls_R_factor_gt     0.066
_refine_ls_wR_factor_gt     0.160
_refine_ls_wR_factor_ref     0.173
_refine_ls_goodness_of_fit_ref     1.08
_refine_ls_restrained_S_all     1.08
_refine_ls_number_reflns     4083
_refine_ls_number_parameters     280
_refine_ls_number_restraints     0
_refine_ls_hydrogen_treatment     constr
_refine_ls_weighting_scheme     calc
_refine_ls_weighting_details
         'calc w=1/[\s^2^(Fo^2^)+(0.0812P)^2^+0.6319P] where P=(Fo^2^+2Fc^2^)/3'
_atom_sites_solution_hydrogens     geom
_atom_sites_solution_primary     direct
_atom_sites_solution_secondary     difmap
_refine_ls_shift/su_max     ?
_refine_ls_shift/su_max_lt     0.001
_refine_ls_shift/su_mean     0.000
_refine_diff_density_max     0.79
_refine_diff_density_min     -0.30
_refine_ls_extinction_method     none
_refine_ls_extinction_coef     ?
loop_
    _atom_type_symbol
    _atom_type_description
    _atom_type_scat_dispersion_real
    _atom_type_scat_dispersion_imag
    _atom_type_scat_source
    'C' 'C' 0.0033 0.0016
                         'International Tables Vol C Tables 4.2.6.8 and 6.1.1.4'
    'H' 'H' 0.0000 0.0000
                         'International Tables Vol C Tables 4.2.6.8 and 6.1.1.4'
    'N' 'N' 0.0061 0.0033
                         'International Tables Vol C Tables 4.2.6.8 and 6.1.1.4'
    'O' 'O' 0.0106 0.0060
                         'International Tables Vol C Tables 4.2.6.8 and 6.1.1.4'
    'S' 'S' 0.1246 0.1234
                         'International Tables Vol C Tables 4.2.6.8 and 6.1.1.4'
    'Cl' 'Cl' 0.1484 0.1585
                         'International Tables Vol C Tables 4.2.6.8 and 6.1.1.4'
_computing_data_collection     'SMART (Bruker, 2000)'
_computing_cell_refinement     'SAINT (Bruker, 2000)'
_computing_data_reduction     'SAINT (Bruker, 2000)'
_computing_structure_solution     'SHELXTL (Sheldrick, 2008)'
_computing_structure_refinement     'SHELXTL (Sheldrick, 2008)'
_computing_molecular_graphics     'SHELXTL (Sheldrick, 2008)'
_computing_publication_material
;
SHELXTL (Sheldrick, 2008), PARST (Nardelli, 1995) and PLATON
(Spek, 2009)
;
loop_
    _atom_site_type_symbol
    _atom_site_label
    _atom_site_fract_x
    _atom_site_fract_y
    _atom_site_fract_z
    _atom_site_U_iso_or_equiv
    _atom_site_adp_type
    _atom_site_calc_flag
    _atom_site_refinement_flags
    _atom_site_occupancy
    _atom_site_symmetry_multiplicity
    _atom_site_disorder_assembly
    _atom_site_disorder_group
    Cl Cl1 0.16623(15) 0.60564(10) 0.11914(13) 0.0845(4) Uani d . 1 1 . .
    S S1 -0.13518(13) 0.32671(13) 0.50891(12) 0.0882(5) Uani d . 1 1 . .
    S S2 0.50891(11) 0.17508(8) 0.38266(10) 0.0524(3) Uani d . 1 1 . .
    O O1 0.1820(3) 0.0277(3) 0.5716(3) 0.0866(11) Uani d . 1 1 . .
    O O2 0.3898(3) -0.1381(2) 0.2029(3) 0.0570(7) Uani d . 1 1 . .
    N N1 -0.0285(3) 0.1455(3) 0.6212(3) 0.0504(7) Uani d . 1 1 . .
    H H1A -0.1142 0.1557 0.6795 0.060 Uiso calc R 1 1 . .
    N N2 0.1368(3) 0.2180(3) 0.4276(3) 0.0486(7) Uani d . 1 1 . .
    H H2A 0.1939 0.1630 0.4482 0.058 Uiso calc R 1 1 . .
    N N3 0.3678(3) 0.1001(2) 0.2425(2) 0.0400(6) Uani d . 1 1 . .
    H H3A 0.3400 0.0403 0.2122 0.048 Uiso calc R 1 1 . .
    N N4 0.4966(3) -0.0519(2) 0.3218(3) 0.0439(7) Uani d . 1 1 . .
    H H4A 0.5480 -0.0695 0.3695 0.053 Uiso calc R 1 1 . .
    C C1 0.0621(5) -0.1393(4) 0.7813(4) 0.0604(10) Uani d . 1 1 . .
    H H1B 0.1408 -0.1673 0.7127 0.072 Uiso calc R 1 1 . .
    C C2 0.0101(6) -0.2134(4) 0.8932(5) 0.0743(13) Uani d . 1 1 . .
    H H2B 0.0531 -0.2919 0.8994 0.089 Uiso calc R 1 1 . .
    C C3 -0.1036(6) -0.1724(5) 0.9943(5) 0.0819(14) Uani d . 1 1 . .
    H H3B -0.1391 -0.2234 1.0691 0.098 Uiso calc R 1 1 . .
    C C4 -0.1669(5) -0.0552(5) 0.9864(4) 0.0759(13) Uani d . 1 1 . .
    H H4B -0.2428 -0.0267 1.0567 0.091 Uiso calc R 1 1 . .
    C C5 -0.1177(4) 0.0195(4) 0.8750(4) 0.0577(10) Uani d . 1 1 . .
    H H5A -0.1614 0.0978 0.8695 0.069 Uiso calc R 1 1 . .
    C C6 -0.0031(4) -0.0226(3) 0.7712(3) 0.0496(9) Uani d . 1 1 . .
    C C7 0.0582(4) 0.0508(3) 0.6474(3) 0.0497(9) Uani d . 1 1 . .
    C C8 0.0013(4) 0.2288(3) 0.5134(3) 0.0466(8) Uani d . 1 1 . .
    C C9 0.2023(4) 0.2824(3) 0.3077(3) 0.0415(8) Uani d . 1 1 . .
    C C10 0.1586(4) 0.4028(3) 0.2774(4) 0.0526(9) Uani d . 1 1 . .
    H H10A 0.0848 0.4461 0.3378 0.063 Uiso calc R 1 1 . .
    C C11 0.2265(4) 0.4562(3) 0.1565(4) 0.0530(9) Uani d . 1 1 . .
    C C12 0.3378(5) 0.3993(3) 0.0662(4) 0.0594(10) Uani d . 1 1 . .
    H H12A 0.3811 0.4381 -0.0147 0.071 Uiso calc R 1 1 . .
    C C13 0.3855(4) 0.2818(3) 0.0974(3) 0.0514(9) Uani d . 1 1 . .
    H H13A 0.4631 0.2415 0.0371 0.062 Uiso calc R 1 1 . .
    C C14 0.3192(4) 0.2239(3) 0.2167(3) 0.0394(7) Uani d . 1 1 . .
    C C15 0.4541(3) 0.0725(3) 0.3110(3) 0.0393(7) Uani d . 1 1 . .
    C C16 0.4686(4) -0.1497(3) 0.2677(3) 0.0403(7) Uani d . 1 1 . .
    C C17 0.5404(3) -0.2712(3) 0.2888(3) 0.0392(7) Uani d . 1 1 . .
    C C22 0.6633(4) -0.2819(3) 0.3250(4) 0.0526(9) Uani d . 1 1 . .
    H H18A 0.7052 -0.2112 0.3372 0.063 Uiso calc R 1 1 . .
    C C21 0.7232(5) -0.3984(4) 0.3429(4) 0.0673(11) Uani d . 1 1 . .
    H H19A 0.8056 -0.4062 0.3675 0.081 Uiso calc R 1 1 . .
    C C20 0.6622(5) -0.5012(4) 0.3248(4) 0.0693(12) Uani d . 1 1 . .
    H H20A 0.7035 -0.5791 0.3370 0.083 Uiso calc R 1 1 . .
    C C19 0.5408(5) -0.4921(3) 0.2890(4) 0.0642(11) Uani d . 1 1 . .
    H H21A 0.4997 -0.5634 0.2773 0.077 Uiso calc R 1 1 . .
    C C18 0.4797(4) -0.3769(3) 0.2702(3) 0.0488(8) Uani d . 1 1 . .
    H H22A 0.3978 -0.3702 0.2450 0.059 Uiso calc R 1 1 . .
loop_
    _atom_site_aniso_label
    _atom_site_aniso_U_11
    _atom_site_aniso_U_22
    _atom_site_aniso_U_33
    _atom_site_aniso_U_12
    _atom_site_aniso_U_13
    _atom_site_aniso_U_23
    Cl1 0.1099(10) 0.0483(6) 0.0988(9) 0.0119(6) -0.0510(7) 0.0225(6)
    S1 0.0625(7) 0.1060(10) 0.0712(7) 0.0420(7) -0.0088(6) 0.0230(7)
    S2 0.0667(6) 0.0323(4) 0.0726(6) 0.0039(4) -0.0429(5) -0.0049(4)
    O1 0.0605(18) 0.0737(19) 0.087(2) 0.0224(15) 0.0032(16) 0.0421(16)
    O2 0.0740(17) 0.0382(13) 0.0780(18) 0.0112(12) -0.0508(15) -0.0109(12)
    N1 0.0401(15) 0.0577(18) 0.0452(16) 0.0099(13) -0.0098(13) 0.0052(14)
    N2 0.0436(16) 0.0429(16) 0.0534(17) 0.0123(12) -0.0160(14) 0.0093(13)
    N3 0.0491(16) 0.0318(13) 0.0444(15) 0.0029(11) -0.0241(13) -0.0024(11)
    N4 0.0546(17) 0.0326(14) 0.0528(17) 0.0124(12) -0.0305(14) -0.0064(12)
    C1 0.066(2) 0.054(2) 0.065(2) -0.0002(18) -0.030(2) 0.0100(19)
    C2 0.091(3) 0.063(3) 0.076(3) -0.015(2) -0.044(3) 0.026(2)
    C3 0.089(3) 0.101(4) 0.060(3) -0.031(3) -0.038(3) 0.032(3)
    C4 0.063(3) 0.112(4) 0.049(2) -0.011(3) -0.019(2) 0.006(2)
    C5 0.051(2) 0.075(3) 0.051(2) -0.0052(19) -0.0231(18) 0.0013(19)
    C6 0.046(2) 0.054(2) 0.054(2) -0.0110(16) -0.0269(18) 0.0067(17)
    C7 0.045(2) 0.046(2) 0.055(2) 0.0010(15) -0.0170(17) 0.0080(16)
    C8 0.050(2) 0.0447(19) 0.0452(19) 0.0094(15) -0.0195(16) -0.0017(15)
    C9 0.0456(19) 0.0334(16) 0.0503(19) 0.0009(14) -0.0255(16) 0.0061(14)
    C10 0.055(2) 0.0405(19) 0.064(2) 0.0103(16) -0.0271(19) 0.0000(17)
    C11 0.066(2) 0.0375(18) 0.063(2) -0.0026(17) -0.037(2) 0.0152(17)
    C12 0.079(3) 0.049(2) 0.051(2) -0.0070(19) -0.028(2) 0.0135(18)
    C13 0.064(2) 0.047(2) 0.043(2) 0.0006(17) -0.0201(17) 0.0017(16)
    C14 0.0483(19) 0.0310(15) 0.0449(18) 0.0024(14) -0.0254(15) 0.0014(14)
    C15 0.0402(17) 0.0361(17) 0.0398(17) 0.0047(13) -0.0139(14) -0.0004(13)
    C16 0.0415(18) 0.0323(16) 0.0465(18) 0.0039(13) -0.0158(15) -0.0037(14)
    C17 0.0429(18) 0.0331(16) 0.0410(17) 0.0066(13) -0.0148(14) -0.0059(13)
    C22 0.052(2) 0.0411(19) 0.069(2) 0.0076(16) -0.0261(19) -0.0121(17)
    C21 0.064(3) 0.060(2) 0.087(3) 0.024(2) -0.040(2) -0.010(2)
    C20 0.094(3) 0.036(2) 0.085(3) 0.020(2) -0.045(3) -0.0045(19)
    C19 0.086(3) 0.0315(18) 0.081(3) 0.0004(18) -0.039(2) -0.0004(18)
    C18 0.053(2) 0.0397(18) 0.055(2) 0.0037(15) -0.0214(17) -0.0054(15)
_geom_special_details
;
All e.s.d.'s (except the e.s.d. in the dihedral angle between two l.s. planes)
are estimated using the full covariance matrix. The cell e.s.d.'s are taken
into account individually in the estimation of e.s.d.'s in distances, angles
and torsion angles; correlations between e.s.d.'s in cell parameters are only
used when they are defined by crystal symmetry. An approximate (isotropic)
treatment of cell e.s.d.'s is used for estimating e.s.d.'s involving l.s.
planes.
;
loop_
    _geom_bond_atom_site_label_1
    _geom_bond_atom_site_label_2
    _geom_bond_site_symmetry_2
    _geom_bond_distance
    _geom_bond_publ_flag
    Cl1 C11 . 1.750(3) ?
    S1 C8 . 1.651(3) ?
    S2 C15 . 1.653(3) ?
    O1 C7 . 1.220(4) ?
    O2 C16 . 1.229(4) ?
    N1 C7 . 1.363(4) ?
    N1 C8 . 1.399(4) ?
    N1 H1A . 0.8600 ?
    N2 C8 . 1.322(4) ?
    N2 C9 . 1.409(4) ?
    N2 H2A . 0.8600 ?
    N3 C15 . 1.335(4) ?
    N3 C14 . 1.431(4) ?
    N3 H3A . 0.8600 ?
    N4 C16 . 1.361(4) ?
    N4 C15 . 1.390(4) ?
    N4 H4A . 0.8600 ?
    C1 C2 . 1.379(6) ?
    C1 C6 . 1.390(5) ?
    C1 H1B . 0.9300 ?
    C2 C3 . 1.358(7) ?
    C2 H2B . 0.9300 ?
    C3 C4 . 1.383(7) ?
    C3 H3B . 0.9300 ?
    C4 C5 . 1.376(6) ?
    C4 H4B . 0.9300 ?
    C5 C6 . 1.385(5) ?
    C5 H5A . 0.9300 ?
    C6 C7 . 1.482(5) ?
    C9 C14 . 1.391(5) ?
    C9 C10 . 1.395(4) ?
    C10 C11 . 1.375(5) ?
    C10 H10A . 0.9300 ?
    C11 C12 . 1.351(6) ?
    C12 C13 . 1.384(5) ?
    C12 H12A . 0.9300 ?
    C13 C14 . 1.376(5) ?
    C13 H13A . 0.9300 ?
    C16 C17 . 1.488(4) ?
    C17 C18 . 1.382(5) ?
    C17 C22 . 1.384(5) ?
    C22 C21 . 1.383(5) ?
    C22 H18A . 0.9300 ?
    C21 C20 . 1.355(6) ?
    C21 H19A . 0.9300 ?
    C20 C19 . 1.367(6) ?
    C20 H20A . 0.9300 ?
    C19 C18 . 1.377(5) ?
    C19 H21A . 0.9300 ?
    C18 H22A . 0.9300 ?
loop_
    _geom_angle_atom_site_label_1
    _geom_angle_atom_site_label_2
    _geom_angle_atom_site_label_3
    _geom_angle_site_symmetry_1
    _geom_angle_site_symmetry_3
    _geom_angle
    _geom_angle_publ_flag
    C7 N1 C8 . . 129.6(3) ?
    C7 N1 H1A . . 115.2 ?
    C8 N1 H1A . . 115.2 ?
    C8 N2 C9 . . 130.2(3) ?
    C8 N2 H2A . . 114.9 ?
    C9 N2 H2A . . 114.9 ?
    C15 N3 C14 . . 123.5(3) ?
    C15 N3 H3A . . 118.2 ?
    C14 N3 H3A . . 118.2 ?
    C16 N4 C15 . . 129.3(3) ?
    C16 N4 H4A . . 115.4 ?
    C15 N4 H4A . . 115.4 ?
    C2 C1 C6 . . 119.9(4) ?
    C2 C1 H1B . . 120.0 ?
    C6 C1 H1B . . 120.0 ?
    C3 C2 C1 . . 120.3(4) ?
    C3 C2 H2B . . 119.8 ?
    C1 C2 H2B . . 119.8 ?
    C2 C3 C4 . . 120.2(4) ?
    C2 C3 H3B . . 119.9 ?
    C4 C3 H3B . . 119.9 ?
    C5 C4 C3 . . 120.3(4) ?
    C5 C4 H4B . . 119.9 ?
    C3 C4 H4B . . 119.9 ?
    C4 C5 C6 . . 119.7(4) ?
    C4 C5 H5A . . 120.2 ?
    C6 C5 H5A . . 120.2 ?
    C5 C6 C1 . . 119.5(4) ?
    C5 C6 C7 . . 123.8(3) ?
    C1 C6 C7 . . 116.6(3) ?
    O1 C7 N1 . . 121.0(3) ?
    O1 C7 C6 . . 121.4(3) ?
    N1 C7 C6 . . 117.6(3) ?
    N2 C8 N1 . . 114.9(3) ?
    N2 C8 S1 . . 128.4(3) ?
    N1 C8 S1 . . 116.7(3) ?
    C14 C9 C10 . . 118.6(3) ?
    C14 C9 N2 . . 118.1(3) ?
    C10 C9 N2 . . 123.2(3) ?
    C11 C10 C9 . . 118.8(3) ?
    C11 C10 H10A . . 120.6 ?
    C9 C10 H10A . . 120.6 ?
    C12 C11 C10 . . 123.1(3) ?
    C12 C11 Cl1 . . 118.8(3) ?
    C10 C11 Cl1 . . 118.0(3) ?
    C11 C12 C13 . . 118.3(3) ?
    C11 C12 H12A . . 120.9 ?
    C13 C12 H12A . . 120.9 ?
    C14 C13 C12 . . 120.6(3) ?
    C14 C13 H13A . . 119.7 ?
    C12 C13 H13A . . 119.7 ?
    C13 C14 C9 . . 120.5(3) ?
    C13 C14 N3 . . 118.5(3) ?
    C9 C14 N3 . . 120.9(3) ?
    N3 C15 N4 . . 115.9(3) ?
    N3 C15 S2 . . 124.3(2) ?
    N4 C15 S2 . . 119.8(2) ?
    O2 C16 N4 . . 121.8(3) ?
    O2 C16 C17 . . 121.5(3) ?
    N4 C16 C17 . . 116.7(3) ?
    C18 C17 C22 . . 119.6(3) ?
    C18 C17 C16 . . 117.3(3) ?
    C22 C17 C16 . . 123.1(3) ?
    C21 C22 C17 . . 119.4(3) ?
    C21 C22 H18A . . 120.3 ?
    C17 C22 H18A . . 120.3 ?
    C20 C21 C22 . . 120.3(4) ?
    C20 C21 H19A . . 119.9 ?
    C22 C21 H19A . . 119.9 ?
    C21 C20 C19 . . 120.9(3) ?
    C21 C20 H20A . . 119.5 ?
    C19 C20 H20A . . 119.5 ?
    C20 C19 C18 . . 119.7(4) ?
    C20 C19 H21A . . 120.1 ?
    C18 C19 H21A . . 120.1 ?
    C19 C18 C17 . . 120.0(3) ?
    C19 C18 H22A . . 120.0 ?
    C17 C18 H22A . . 120.0 ?
loop_
    _geom_torsion_atom_site_label_1
    _geom_torsion_atom_site_label_2
    _geom_torsion_atom_site_label_3
    _geom_torsion_atom_site_label_4
    _geom_torsion_site_symmetry_1
    _geom_torsion_site_symmetry_2
    _geom_torsion_site_symmetry_3
    _geom_torsion_site_symmetry_4
    _geom_torsion
    _geom_torsion_publ_flag
    C6 C1 C2 C3 . . . . -0.8(6) ?
    C1 C2 C3 C4 . . . . -0.9(7) ?
    C2 C3 C4 C5 . . . . 1.8(7) ?
    C3 C4 C5 C6 . . . . -1.0(6) ?
    C4 C5 C6 C1 . . . . -0.7(5) ?
    C4 C5 C6 C7 . . . . -179.7(3) ?
    C2 C1 C6 C5 . . . . 1.6(6) ?
    C2 C1 C6 C7 . . . . -179.4(4) ?
    C8 N1 C7 O1 . . . . 0.0(6) ?
    C8 N1 C7 C6 . . . . 179.8(3) ?
    C5 C6 C7 O1 . . . . 159.2(4) ?
    C1 C6 C7 O1 . . . . -19.8(5) ?
    C5 C6 C7 N1 . . . . -20.6(5) ?
    C1 C6 C7 N1 . . . . 160.4(3) ?
    C9 N2 C8 N1 . . . . 177.6(3) ?
    C9 N2 C8 S1 . . . . -2.3(6) ?
    C7 N1 C8 N2 . . . . -4.2(5) ?
    C7 N1 C8 S1 . . . . 175.7(3) ?
    C8 N2 C9 C14 . . . . -154.5(3) ?
    C8 N2 C9 C10 . . . . 27.3(6) ?
    C14 C9 C10 C11 . . . . 3.8(5) ?
    N2 C9 C10 C11 . . . . -178.1(3) ?
    C9 C10 C11 C12 . . . . -2.4(6) ?
    C9 C10 C11 Cl1 . . . . 178.2(3) ?
    C10 C11 C12 C13 . . . . -0.1(6) ?
    Cl1 C11 C12 C13 . . . . 179.3(3) ?
    C11 C12 C13 C14 . . . . 1.1(6) ?
    C12 C13 C14 C9 . . . . 0.4(5) ?
    C12 C13 C14 N3 . . . . 177.1(3) ?
    C10 C9 C14 C13 . . . . -2.9(5) ?
    N2 C9 C14 C13 . . . . 178.9(3) ?
    C10 C9 C14 N3 . . . . -179.5(3) ?
    N2 C9 C14 N3 . . . . 2.2(4) ?
    C15 N3 C14 C13 . . . . 105.1(4) ?
    C15 N3 C14 C9 . . . . -78.2(4) ?
    C14 N3 C15 N4 . . . . -177.1(3) ?
    C14 N3 C15 S2 . . . . 3.7(4) ?
    C16 N4 C15 N3 . . . . 3.3(5) ?
    C16 N4 C15 S2 . . . . -177.5(3) ?
    C15 N4 C16 O2 . . . . -3.9(5) ?
    C15 N4 C16 C17 . . . . 175.0(3) ?
    O2 C16 C17 C18 . . . . -20.7(5) ?
    N4 C16 C17 C18 . . . . 160.4(3) ?
    O2 C16 C17 C22 . . . . 159.0(3) ?
    N4 C16 C17 C22 . . . . -19.8(5) ?
    C18 C17 C22 C21 . . . . -0.4(5) ?
    C16 C17 C22 C21 . . . . 179.9(3) ?
    C17 C22 C21 C20 . . . . 0.2(6) ?
    C22 C21 C20 C19 . . . . -0.1(7) ?
    C21 C20 C19 C18 . . . . 0.3(7) ?
    C20 C19 C18 C17 . . . . -0.6(6) ?
    C22 C17 C18 C19 . . . . 0.6(5) ?
    C16 C17 C18 C19 . . . . -179.6(3) ?
loop_
    _geom_hbond_atom_site_label_D
    _geom_hbond_atom_site_label_H
    _geom_hbond_atom_site_label_A
    _geom_hbond_site_symmetry_D
    _geom_hbond_site_symmetry_H
    _geom_hbond_site_symmetry_A
    _geom_hbond_distance_DH
    _geom_hbond_distance_HA
    _geom_hbond_distance_DA
    _geom_hbond_angle_DHA
    _geom_hbond_publ_flag
    N2 H2A S2 . . 1_555 0.86 2.86 3.443(4) 127 yes
    N2 H2A O1 . . 1_555 0.86 1.91 2.621(5) 140 yes
    N2 H2A N3 . . 1_555 0.86 2.46 2.791(4) 103 no
    N3 H3A O2 . . 1_555 0.86 1.96 2.642(3) 135 yes
    C10 H10A S1 . . 1_555 0.93 2.61 3.173(5) 120 yes
    N1 H1A O2 . . 2_556 0.86 2.51 3.328(5) 159 yes
    N4 H4A S2 . . 2_656 0.86 2.81 3.476(4) 136 yes
