# Supplementary material for: 1,2-Bis(N′-benzoyl­thio­ureido)-4-chloro­benzene
Source: Acta Crystallogr Sect E Struct Rep Online. 2011 May 7;67(Pt 6):o1286. doi: 10.1107/S1600536811014954 (PMC3120362; doi:10.1107/S1600536811014954)
Supplement: Supplementary file 2 [file e-67-o1286-Isup2.hkl]

# 
# h,k,l, Fc-squared, Fo-squared, sigma(Fo-squared) and status flag 
# 
data_I
_shelx_title ' baru331m in P-1' 
_shelx_refln_list_code          4 
_shelx_F_calc_maximum      158.88 
_exptl_crystal_F_000       484.00 
_reflns_d_resolution_high  0.8255 
 
loop_ 
 _symmetry_equiv_pos_as_xyz 
 'x, y, z' 
 '-x, -y, -z' 
 
_cell_length_a     9.6373 
_cell_length_b    10.8198 
_cell_length_c    11.3700 
_cell_angle_alpha  84.443 
_cell_angle_beta   68.706 
_cell_angle_gamma  86.551 
 
_shelx_F_squared_multiplier     1.000 
 
loop_ 
 _refln_index_h 
 _refln_index_k 
 _refln_index_l 
 _refln_F_squared_calc 
 _refln_F_squared_meas 
 _refln_F_squared_sigma 
 _refln_observed_status 
   1   0   0        0.06       -0.91      0.60 o 
   2   0   0     3168.23     3592.68     63.45 o 
   3   0   0     4268.28     4344.68     92.84 o 
   4   0   0       46.67       44.49      2.51 o 
   5   0   0       59.65       63.71      3.22 o 
   6   0   0     2155.78     2419.66     45.95 o 
   7   0   0        0.67        2.96      2.84 o 
   8   0   0      137.72      139.59      7.81 o 
   9   0   0        4.13        4.17      3.36 o 
  10   0   0        1.21        1.22      3.68 o 
 -10   1   0       12.40       18.45      4.51 o 
  -9   1   0       91.47       95.09      6.92 o 
  -8   1   0       14.41       17.03      3.96 o 
  -7   1   0       64.89       52.92      4.72 o 
  -6   1   0       63.41       56.28      3.26 o 
  -5   1   0       14.05       16.78      2.04 o 
  -4   1   0      638.49      616.59     13.20 o 
  -3   1   0      216.02      302.76      7.11 o 
  -2   1   0     1027.75     1204.55     22.34 o 
  -1   1   0     2332.90     2899.07     58.79 o 
   0   1   0     1280.70     1568.66     31.45 o 
   1   1   0      478.17      442.90     15.37 o 
   2   1   0    12400.60    13220.94    392.05 o 
   3   1   0      599.91      524.45     11.02 o 
   4   1   0       36.86       39.15      2.38 o 
   5   1   0       88.25      114.17      5.30 o 
   6   1   0        2.39        1.81      1.67 o 
   7   1   0       37.48       36.53      3.91 o 
   8   1   0       77.54       88.82      7.94 o 
   9   1   0       12.67        9.72      7.33 o 
  10   1   0        4.14       20.97      5.52 o 
 -10   2   0        0.61       -1.38      3.82 o 
  -9   2   0        2.68        5.17      3.49 o 
  -8   2   0       17.87       11.98      5.71 o 
  -7   2   0       41.63       41.37      4.62 o 
  -6   2   0      305.81      285.73     10.62 o 
  -5   2   0      345.20      347.38      8.88 o 
  -4   2   0      192.57      163.80      5.01 o 
  -3   2   0       11.19       15.61      1.59 o 
  -2   2   0      756.80      750.82     14.69 o 
  -1   2   0      251.97      221.18      5.10 o 
   0   2   0      106.34       81.89      2.75 o 
   1   2   0      236.05      167.07      4.43 o 
   2   2   0     4741.73     4999.95    120.70 o 
   3   2   0      222.12      198.10      5.26 o 
   4   2   0      380.61      344.34     12.15 o 
   5   2   0     1007.71      954.25     19.84 o 
   6   2   0       19.21       18.37      2.47 o 
   7   2   0        1.38        7.37      2.30 o 
   8   2   0       64.43       75.49      5.71 o 
   9   2   0        3.51       -4.36      6.79 o 
  10   2   0        3.95        0.21      5.69 o 
 -10   3   0       25.94       25.42      5.01 o 
  -9   3   0        3.23        4.77      3.44 o 
  -8   3   0        0.07        3.62      3.77 o 
  -7   3   0      111.50      123.53      7.36 o 
  -6   3   0       54.85       45.86      4.66 o 
  -5   3   0      195.03      206.20      6.23 o 
  -4   3   0      412.06      434.38     10.31 o 
  -3   3   0     1438.66     1586.61     30.00 o 
  -2   3   0     2412.57     2424.45     43.99 o 
  -1   3   0      931.63     1185.77     25.80 o 
   0   3   0       98.81      146.71      4.59 o 
   1   3   0     2334.59     2446.24     51.45 o 
   2   3   0     1335.73     1448.73     48.11 o 
   3   3   0       90.08       96.12      3.31 o 
   4   3   0      860.58      760.39     15.85 o 
   5   3   0       10.67       13.40      2.41 o 
   6   3   0        5.04        6.32      3.32 o 
   7   3   0      151.16      148.20      6.60 o 
   8   3   0       16.75       25.93      3.96 o 
   9   3   0        0.86        2.63      5.56 o 
  10   3   0        0.32        6.05      5.42 o 
 -10   4   0       28.04       25.30      9.78 o 
  -9   4   0       53.95       58.10      6.68 o 
  -8   4   0      100.30       93.79      6.89 o 
  -7   4   0      259.67      260.07     11.07 o 
  -6   4   0      299.58      324.37     13.95 o 
  -5   4   0      450.71      419.77     10.63 o 
  -4   4   0        4.05        9.57      1.97 o 
  -3   4   0      838.24      907.38     19.51 o 
  -2   4   0      775.27      938.86     18.80 o 
  -1   4   0       92.72      114.29      4.07 o 
   0   4   0      195.84      133.18      4.71 o 
   1   4   0       36.04       34.29      2.28 o 
   2   4   0      385.36      341.93     20.64 o 
   3   4   0       25.72       17.74      1.74 o 
   4   4   0      521.39      544.48     12.17 o 
   5   4   0       64.34       56.79      3.34 o 
   6   4   0      116.99      117.67      5.95 o 
   7   4   0       90.06       94.34      6.22 o 
   8   4   0        0.99        5.52      3.61 o 
   9   4   0       54.75       60.27      8.35 o 
  10   4   0       66.65       93.42     13.68 o 
  -9   5   0        7.93        7.26      4.02 o 
  -8   5   0        1.35        8.46      3.80 o 
  -7   5   0      274.73      274.26     11.64 o 
  -6   5   0      140.89      115.29      7.00 o 
  -5   5   0       16.17       14.96      3.35 o 
  -4   5   0        1.70        1.94      1.92 o 
  -3   5   0       13.99       22.83      2.30 o 
  -2   5   0       35.31       29.09      2.47 o 
  -1   5   0     5967.87     7264.58    127.98 o 
   0   5   0      947.41      966.07     22.04 o 
   1   5   0      424.54      383.44     10.33 o 
   2   5   0        4.59        2.40      1.28 o 
   3   5   0     1759.09     1906.89     35.79 o 
   4   5   0      672.74      667.05     14.45 o 
   5   5   0      224.37      226.32      9.17 o 
   6   5   0      247.19      224.02      9.66 o 
   7   5   0       38.37       42.89      5.07 o 
   8   5   0       41.16       38.98      4.98 o 
   9   5   0       43.15       47.15     10.52 o 
  10   5   0       31.14       33.36      6.85 o 
  -9   6   0        0.04        2.45      8.53 o 
  -8   6   0      314.54      259.26     19.57 o 
  -7   6   0        0.19        6.28      3.47 o 
  -6   6   0        0.07       -4.35      2.90 o 
  -5   6   0      177.67      180.59      8.60 o 
  -4   6   0      259.78      233.71      7.53 o 
  -3   6   0       29.69       26.31      2.77 o 
  -2   6   0      943.84     1033.19     24.88 o 
  -1   6   0        0.28        5.20      1.98 o 
   0   6   0       26.77       23.44      2.67 o 
   1   6   0       20.38       17.36      3.91 o 
   2   6   0      329.02      281.81     10.65 o 
   3   6   0      304.20      259.74     11.61 o 
   4   6   0       18.49       26.62      3.57 o 
   5   6   0      148.85      151.59      9.94 o 
   6   6   0        2.09        0.80      2.92 o 
   7   6   0       28.95       29.80      4.33 o 
   8   6   0        0.20        6.19      4.04 o 
   9   6   0        0.09        1.87      3.97 o 
  -9   7   0      110.61      133.02     11.90 o 
  -8   7   0        1.52       -2.10      3.87 o 
  -7   7   0        3.48        6.33      3.95 o 
  -6   7   0       83.37       70.63      5.84 o 
  -5   7   0      193.12      194.47      9.19 o 
  -4   7   0       70.93       63.58      4.22 o 
  -3   7   0       41.87       50.42      3.73 o 
  -2   7   0      100.72      104.53      5.86 o 
  -1   7   0        0.07        0.08      2.13 o 
   0   7   0       42.57       36.04      3.39 o 
   1   7   0        0.06        2.00      1.93 o 
   2   7   0      385.79      362.62     10.86 o 
   3   7   0       42.11       42.78      5.27 o 
   4   7   0       11.22       16.02      3.17 o 
   5   7   0       12.85       11.64      3.00 o 
   6   7   0      104.14      116.75      7.23 o 
   7   7   0       17.99       29.67      4.57 o 
   8   7   0        4.16        4.97      4.30 o 
   9   7   0        8.89       18.96      5.12 o 
  -8   8   0        9.81        7.59      6.22 o 
  -7   8   0        0.39        9.97      4.30 o 
  -6   8   0        0.25        1.53      3.31 o 
  -5   8   0       54.90       56.22      5.45 o 
  -4   8   0       19.39       23.59      3.39 o 
  -3   8   0       69.16       71.13      4.54 o 
  -2   8   0       50.86       41.80      3.72 o 
  -1   8   0        5.26        7.57      2.61 o 
   0   8   0       15.86       16.10      3.31 o 
   1   8   0       40.65       39.40      3.44 o 
   2   8   0       41.53       58.92      3.92 o 
   3   8   0      319.65      254.86     20.73 o 
   4   8   0      109.70      106.22      8.47 o 
   5   8   0       98.11      107.93      7.02 o 
   6   8   0       13.10       13.31      3.89 o 
   7   8   0       21.28       18.41      4.28 o 
   8   8   0        4.78        7.36      5.66 o 
  -7   9   0      131.66      121.28     21.88 o 
  -6   9   0      108.21       88.27      7.06 o 
  -5   9   0       20.98       28.14      4.62 o 
  -4   9   0      282.33      261.12     10.94 o 
  -3   9   0      123.79       97.05      5.37 o 
  -2   9   0        7.46        9.44      2.99 o 
  -1   9   0      332.60      322.68     11.53 o 
   0   9   0      850.76      836.40     24.88 o 
   1   9   0      583.58      601.56     28.93 o 
   2   9   0      297.25      278.98     11.27 o 
   3   9   0      748.30      683.86     20.51 o 
   4   9   0       19.48       27.38      4.30 o 
   5   9   0       50.22       44.80      8.55 o 
   6   9   0       41.07       56.40      6.50 o 
   7   9   0       39.81       48.03      6.85 o 
   8   9   0        2.23        4.91      5.20 o 
  -6  10   0       26.50       31.96      7.13 o 
  -5  10   0        0.11        3.58      5.38 o 
  -4  10   0       92.55       82.43      8.93 o 
  -3  10   0       38.00       35.42      4.06 o 
  -2  10   0       97.19       99.22      5.63 o 
  -1  10   0        2.26        3.90      2.54 o 
   0  10   0       49.68       53.96      4.45 o 
   1  10   0       13.86       24.03      4.35 o 
   2  10   0      162.29      157.79      8.53 o 
   3  10   0       25.38       30.39      4.58 o 
   4  10   0       76.21       79.06      7.74 o 
   5  10   0       20.81       21.05      5.72 o 
   6  10   0       47.92       43.75      7.12 o 
   7  10   0        0.01       -2.16      9.58 o 
  -5  11   0        6.46        8.41      6.29 o 
  -4  11   0       89.09       87.35      7.27 o 
  -3  11   0       16.70       22.10      4.16 o 
  -2  11   0        1.73       -1.89      2.99 o 
  -1  11   0       78.15       76.00      5.70 o 
   0  11   0       50.54       56.93      5.87 o 
   1  11   0      200.14      211.43     10.50 o 
   2  11   0       56.33       56.68      7.49 o 
   3  11   0       35.17       42.02      7.81 o 
   4  11   0       11.21        8.39      5.46 o 
   5  11   0        0.95        6.53      5.40 o 
   6  11   0        7.93       15.34      5.70 o 
  -3  12   0        0.63       22.19      9.85 o 
  -2  12   0       34.59       29.29      5.03 o 
  -1  12   0        2.68        6.38      4.97 o 
   0  12   0        0.08       -1.65      4.33 o 
   1  12   0      109.24      113.01      9.85 o 
   2  12   0       17.03       28.79      6.46 o 
   3  12   0       34.30       44.54     10.30 o 
   4  12   0       20.80       25.27      6.95 o 
   0  13   0        8.86       18.25      6.50 o 
   1  13   0       33.92       44.12      7.21 o 
  -3 -12   1        1.98        6.55      9.20 o 
  -2 -12   1        0.23        1.26      5.02 o 
  -1 -12   1       13.01       18.56      6.20 o 
   0 -12   1        8.70       13.93      4.71 o 
   1 -12   1       46.57       64.16      7.86 o 
   2 -12   1        0.61       16.95      5.77 o 
   3 -12   1        1.17        6.18      4.62 o 
   4 -12   1       13.84       10.00      7.57 o 
  -5 -11   1       43.56       44.24      7.83 o 
  -4 -11   1       11.30       17.38      6.08 o 
  -3 -11   1       81.40       78.35      6.67 o 
  -2 -11   1       32.16       45.37      5.76 o 
  -1 -11   1      209.80      219.14     12.36 o 
   0 -11   1        7.52       12.24      4.20 o 
   1 -11   1       25.40       25.85      4.58 o 
   2 -11   1       92.12      101.91      6.15 o 
   3 -11   1      165.28      160.43      7.79 o 
   4 -11   1       10.80       10.12      6.35 o 
   5 -11   1       33.60       40.59      7.77 o 
  -6 -10   1       40.57       44.08     10.64 o 
  -5 -10   1       23.19       20.58      4.64 o 
  -4 -10   1        1.14        5.72      4.44 o 
  -3 -10   1       92.06       86.18      6.75 o 
  -2 -10   1       95.78       94.09      6.89 o 
  -1 -10   1      143.06      151.36      8.35 o 
   0 -10   1       39.17       47.62      5.11 o 
   1 -10   1       37.22       53.12      4.43 o 
   2 -10   1       49.10       53.24      4.56 o 
   3 -10   1        1.11        1.50      3.16 o 
   4 -10   1        0.22        4.37      3.78 o 
   5 -10   1       17.86       15.44      6.14 o 
   6 -10   1        0.03        0.35      5.89 o 
  -7  -9   1       15.70       19.49      5.18 o 
  -6  -9   1       12.97       14.03      4.44 o 
  -5  -9   1        5.87        6.06      3.81 o 
  -4  -9   1      380.64      363.98     19.74 o 
  -3  -9   1      124.05      121.08      7.41 o 
  -2  -9   1       96.61      102.56      8.70 o 
  -1  -9   1        4.94        5.27      3.70 o 
   0  -9   1      197.79      233.77      8.84 o 
   1  -9   1       35.76       31.41      3.59 o 
   2  -9   1      146.00      150.27      6.82 o 
   3  -9   1       33.06       34.56      3.79 o 
   4  -9   1       56.28       58.15      4.60 o 
   5  -9   1       23.12       18.63      4.49 o 
   6  -9   1        2.11        6.58      4.84 o 
   7  -9   1       58.23       75.59      8.49 o 
  -8  -8   1        7.69       11.90      5.11 o 
  -7  -8   1        2.85        4.80      4.14 o 
  -6  -8   1       20.10       27.23      4.68 o 
  -5  -8   1       79.36       87.15      7.62 o 
  -4  -8   1        0.01        0.91      3.15 o 
  -3  -8   1      171.58      142.17      8.43 o 
  -2  -8   1      350.76      328.01     12.06 o 
  -1  -8   1      101.15      114.44      5.87 o 
   0  -8   1       31.08       37.70      6.96 o 
   1  -8   1      234.03      242.71      8.09 o 
   2  -8   1       24.97       26.76      4.30 o 
   3  -8   1      289.96      276.13     10.61 o 
   4  -8   1       98.22      107.62      5.92 o 
   5  -8   1       15.77       15.44      3.95 o 
   6  -8   1        3.67       10.18      4.23 o 
   7  -8   1        4.45       11.73      5.74 o 
   8  -8   1        1.16        3.78      5.73 o 
  -8  -7   1       34.86       26.81      5.09 o 
  -7  -7   1        0.49       -1.69      3.70 o 
  -6  -7   1      109.12      106.68      9.40 o 
  -5  -7   1        0.15        0.85      2.97 o 
  -4  -7   1       65.76       55.67      4.83 o 
  -3  -7   1      127.64      119.35      8.52 o 
  -2  -7   1       26.03       19.51      4.23 o 
  -1  -7   1      185.65      162.72      5.83 o 
   0  -7   1      335.15      323.34      9.08 o 
   1  -7   1       24.52       28.93      3.16 o 
   2  -7   1      466.66      442.97     12.35 o 
   3  -7   1      127.88      139.90      6.90 o 
   4  -7   1        2.83        5.68      2.60 o 
   5  -7   1      131.01      126.74      7.31 o 
   6  -7   1      289.28      265.32     14.83 o 
   7  -7   1       43.85       44.62      5.48 o 
   8  -7   1       68.97       60.24     11.50 o 
   9  -7   1       57.22       59.99      9.22 o 
  -9  -6   1       67.24       83.17     14.59 o 
  -8  -6   1       18.00       21.77      4.78 o 
  -7  -6   1       21.89       22.23      6.69 o 
  -6  -6   1       11.45        8.60      3.45 o 
  -5  -6   1       23.20       15.57      3.24 o 
  -4  -6   1        6.58        8.63      3.15 o 
  -3  -6   1      799.73      794.00     32.90 o 
  -2  -6   1      719.88      686.93     14.85 o 
  -1  -6   1       17.28       22.93      2.36 o 
   0  -6   1     1025.63      976.88     20.13 o 
   1  -6   1       24.37       15.63      2.24 o 
   2  -6   1       50.84       51.76      3.40 o 
   3  -6   1     1341.81     1418.42     28.45 o 
   4  -6   1       14.68       14.93      2.71 o 
   5  -6   1        0.12        0.98      2.30 o 
   6  -6   1      108.20      110.96      6.97 o 
   7  -6   1      168.63      153.65      8.65 o 
   8  -6   1      184.26      194.46     10.12 o 
   9  -6   1       33.61       48.58     17.28 o 
  -9  -5   1      111.05      111.75     15.30 o 
  -8  -5   1        7.44        2.69      4.96 o 
  -7  -5   1      262.69      256.57     11.17 o 
  -6  -5   1      149.03      143.27      7.85 o 
  -5  -5   1       47.06       50.71      4.58 o 
  -4  -5   1      129.45      109.32      6.22 o 
  -3  -5   1      815.47      831.35     21.66 o 
  -2  -5   1      121.28      125.69      4.06 o 
  -1  -5   1     1291.11     1238.18     24.00 o 
   0  -5   1      672.40      632.11     13.58 o 
   1  -5   1       11.55       18.60      3.28 o 
   2  -5   1     3139.48     3364.31     61.13 o 
   3  -5   1      134.80      149.78      5.33 o 
   4  -5   1      569.76      552.40     13.15 o 
   5  -5   1      857.92      860.35     19.10 o 
   6  -5   1      453.58      415.97     21.17 o 
   7  -5   1        1.01        9.09      5.04 o 
   8  -5   1        4.07        1.08      5.28 o 
   9  -5   1        4.59        2.34      5.13 o 
  10  -5   1       98.21      121.02     20.73 o 
 -10  -4   1        9.21        8.45      5.43 o 
  -9  -4   1       23.05        6.73      5.27 o 
  -8  -4   1       11.21       11.31      4.77 o 
  -7  -4   1        3.86        7.37      3.60 o 
  -6  -4   1       39.85       41.70      5.20 o 
  -5  -4   1      758.28      745.90     16.33 o 
  -4  -4   1      498.18      476.35     10.85 o 
  -3  -4   1       12.29       12.04      2.65 o 
  -2  -4   1        4.82       10.68      2.21 o 
  -1  -4   1      984.06      992.35     19.21 o 
   0  -4   1     1169.94     1215.96     23.23 o 
   1  -4   1     1044.45     1130.63     21.88 o 
   2  -4   1       37.79       20.39      2.36 o 
   3  -4   1     2329.14     3004.49     54.82 o 
   4  -4   1      800.61      755.36     18.61 o 
   5  -4   1      312.37      298.39      8.47 o 
   6  -4   1      713.10      750.93     20.79 o 
   7  -4   1      160.03      157.27      8.16 o 
   8  -4   1      169.68      169.12      9.04 o 
   9  -4   1      204.79      229.93     11.04 o 
  10  -4   1        1.40       14.12      5.90 o 
 -10  -3   1       27.59       31.91      6.99 o 
  -9  -3   1        0.79        3.38      4.14 o 
  -8  -3   1        6.73       12.89      4.73 o 
  -7  -3   1        2.99        9.73      3.10 o 
  -6  -3   1        7.70       10.29      2.49 o 
  -5  -3   1        0.59        2.95      1.89 o 
  -4  -3   1       15.95       17.11      1.98 o 
  -3  -3   1      817.67      789.93     15.92 o 
  -2  -3   1     1482.84     1437.78     46.24 o 
  -1  -3   1      477.34      467.86      9.70 o 
   0  -3   1      791.78      910.25     17.43 o 
   1  -3   1     1980.24     2200.96     39.84 o 
   2  -3   1       13.05        2.97      1.62 o 
   3  -3   1      289.47      286.70      7.25 o 
   4  -3   1      965.52      930.45     19.14 o 
   5  -3   1       15.24       22.99      2.34 o 
   6  -3   1      116.05      114.13      5.38 o 
   7  -3   1      117.23      113.28      7.32 o 
   8  -3   1        0.26        2.88      4.01 o 
   9  -3   1       36.10       32.39      4.80 o 
  10  -3   1        6.15       17.43      6.50 o 
 -10  -2   1        1.42        2.86      4.64 o 
  -9  -2   1       46.08       43.81      6.99 o 
  -8  -2   1       25.23       28.69      5.16 o 
  -7  -2   1        3.09        5.77      2.42 o 
  -6  -2   1       74.22       80.43      4.29 o 
  -5  -2   1      352.34      349.58     10.40 o 
  -4  -2   1        0.01        6.02      2.34 o 
  -3  -2   1      225.89      171.65      6.46 o 
  -2  -2   1       13.05       10.23      2.32 o 
  -1  -2   1        0.54       -1.58      1.25 o 
   0  -2   1     3348.22     3822.76     67.12 o 
   1  -2   1      192.02      176.63      4.37 o 
   2  -2   1       14.07       18.04      1.52 o 
   3  -2   1     2688.28     2986.28     53.88 o 
   4  -2   1        0.05        0.53      1.38 o 
   5  -2   1      185.07      210.99      6.88 o 
   6  -2   1      960.19     1014.69     21.63 o 
   7  -2   1      286.92      268.90     10.72 o 
   8  -2   1      241.11      217.88     12.34 o 
   9  -2   1       21.09       26.48      4.37 o 
  10  -2   1       25.85       29.69      4.87 o 
 -10  -1   1        3.88        1.67      5.46 o 
  -9  -1   1        3.37        7.10      3.57 o 
  -8  -1   1        6.17        5.27      3.33 o 
  -7  -1   1       11.56        8.78      5.39 o 
  -6  -1   1       25.14       34.59      2.94 o 
  -5  -1   1        9.91        7.96      1.81 o 
  -4  -1   1      202.53      214.76      6.16 o 
  -3  -1   1      153.90      130.76      7.85 o 
  -2  -1   1     4498.61     4853.73     85.34 o 
  -1  -1   1      555.18      570.51     35.97 o 
   0  -1   1      215.71      229.81      5.95 o 
   1  -1   1     1233.27     1569.22     32.70 o 
   2  -1   1     1838.95     2439.34     43.56 o 
   3  -1   1      331.43      319.70      9.85 o 
   4  -1   1      553.65      600.18     13.00 o 
   5  -1   1      272.93      228.66      6.73 o 
   6  -1   1       37.26       38.11      3.03 o 
   7  -1   1       11.32        8.97      3.10 o 
   8  -1   1       66.39       60.31      5.34 o 
   9  -1   1       20.76       21.22      3.82 o 
  10  -1   1        6.47        9.15      3.72 o 
  11  -1   1        7.09        9.57      4.63 o 
 -10   0   1        6.31       12.82      5.46 o 
  -9   0   1       20.14       21.98      4.39 o 
  -8   0   1       20.05       21.41      4.51 o 
  -7   0   1       25.32       33.99      7.41 o 
  -6   0   1      102.75       98.98      6.99 o 
  -5   0   1        5.96       14.48      2.03 o 
  -4   0   1     2001.31     2034.60     38.02 o 
  -3   0   1     1738.46     2180.64     47.20 o 
  -2   0   1      709.88      889.30     20.06 o 
  -1   0   1     3881.10     3790.07     93.15 o 
   0   0   1     2102.76     2164.83    165.00 o 
   1   0   1     2097.30     2462.80     50.20 o 
   2   0   1     2429.32     2897.16     72.68 o 
   3   0   1      197.79      266.56      7.52 o 
   4   0   1       37.50       41.46      2.45 o 
   5   0   1     1886.26     2008.23     38.13 o 
   6   0   1      464.40      476.55     11.89 o 
   7   0   1        0.18        1.50      2.24 o 
   8   0   1      101.44      107.28      6.87 o 
   9   0   1        7.48       12.53      3.53 o 
  10   0   1        0.59        4.31      3.55 o 
  11   0   1        0.64        4.00      4.04 o 
 -10   1   1        0.03        8.59      6.00 o 
  -9   1   1      129.64      140.85      8.55 o 
  -8   1   1        0.19        3.58      3.16 o 
  -7   1   1       47.94       33.45      4.26 o 
  -6   1   1      517.24      522.95     15.80 o 
  -5   1   1       66.47       60.62      3.91 o 
  -4   1   1       13.42        5.91      3.42 o 
  -3   1   1     1347.19     1426.84     31.49 o 
  -2   1   1     3107.29     3485.69     71.50 o 
  -1   1   1       26.47       47.77      2.37 o 
   0   1   1      567.17      697.55     14.59 o 
   1   1   1        5.24       -1.83      1.22 o 
   2   1   1     3399.74     3580.20    273.11 o 
   3   1   1      857.38      880.20     54.13 o 
   4   1   1     1268.00     1267.87     28.44 o 
   5   1   1       38.67       33.55      2.61 o 
   6   1   1        0.97        0.82      2.21 o 
   7   1   1      485.44      442.75     11.75 o 
   8   1   1       38.83       49.96      4.74 o 
   9   1   1       17.01       23.85      5.17 o 
  10   1   1       30.05       40.23      5.08 o 
  11   1   1        4.50        8.54      9.22 o 
 -10   2   1       14.38       20.74      4.91 o 
  -9   2   1       26.36       30.08      4.74 o 
  -8   2   1       17.14       17.16      4.51 o 
  -7   2   1      224.92      192.91     17.05 o 
  -6   2   1        5.19        5.65      3.01 o 
  -5   2   1      250.20      270.64      9.95 o 
  -4   2   1      237.34      288.20     10.06 o 
  -3   2   1      298.75      297.39      9.13 o 
  -2   2   1       18.30       12.80      2.31 o 
  -1   2   1      423.03      461.43      9.40 o 
   0   2   1        9.57       33.06      1.53 o 
   1   2   1     1793.79     2037.02     36.37 o 
   2   2   1      876.51     1041.29     19.50 o 
   3   2   1       63.76       79.06      3.06 o 
   4   2   1        0.02        3.74      1.51 o 
   5   2   1        4.42        3.17      1.53 o 
   6   2   1       35.28       47.77      3.70 o 
   7   2   1        0.10        4.38      3.47 o 
   8   2   1       84.55       84.89      4.79 o 
   9   2   1        0.00        3.96      3.24 o 
  10   2   1       12.09       16.66      5.29 o 
  11   2   1       15.46        7.73      5.40 o 
 -10   3   1       78.63       74.12      7.27 o 
  -9   3   1       30.86       43.14      5.49 o 
  -8   3   1        9.95       20.12      3.89 o 
  -7   3   1       32.37       22.73      3.96 o 
  -6   3   1       23.15       28.77      4.91 o 
  -5   3   1       20.32       20.22      3.16 o 
  -4   3   1      813.04      843.68     21.32 o 
  -3   3   1      168.00      170.28      4.89 o 
  -2   3   1      430.51      430.33     11.49 o 
  -1   3   1      657.37      774.22     17.25 o 
   0   3   1     1087.33      948.66     18.02 o 
   1   3   1       47.19       50.73      2.25 o 
   2   3   1      364.33      426.13      9.13 o 
   3   3   1      272.80      254.13      8.77 o 
   4   3   1      356.65      360.05      8.78 o 
   5   3   1       19.93       24.62      2.73 o 
   6   3   1      394.24      382.65     10.27 o 
   7   3   1       56.56       58.43      4.07 o 
   8   3   1       80.22       75.54      5.59 o 
   9   3   1       98.87       98.60     15.63 o 
  10   3   1       24.10       30.29      5.99 o 
  -9   4   1       12.56       14.82      4.33 o 
  -8   4   1      271.65      260.00     11.83 o 
  -7   4   1      441.40      488.14     16.54 o 
  -6   4   1       60.93       50.01      4.80 o 
  -5   4   1     1499.83     1558.55     44.66 o 
  -4   4   1      594.62      648.56     17.77 o 
  -3   4   1      752.84      801.44     16.80 o 
  -2   4   1     3503.11     4073.04     72.91 o 
  -1   4   1      426.43      445.05     11.34 o 
   0   4   1       37.22       56.44      2.66 o 
   1   4   1       20.44       23.22      1.95 o 
   2   4   1      135.19      173.08      5.72 o 
   3   4   1      152.82      190.88      5.46 o 
   4   4   1      153.24      134.27      5.28 o 
   5   4   1      224.81      225.16      6.78 o 
   6   4   1       21.63       27.50      2.87 o 
   7   4   1       34.11       34.19      3.30 o 
   8   4   1       15.95       30.19      4.44 o 
   9   4   1        2.27        6.99      8.48 o 
  10   4   1        6.30       13.16      5.32 o 
  -9   5   1       15.67       15.26      4.67 o 
  -8   5   1       15.73        8.25      5.68 o 
  -7   5   1        7.19       16.07      4.38 o 
  -6   5   1       19.96       18.95      3.89 o 
  -5   5   1      392.86      430.62     14.27 o 
  -4   5   1       91.45       93.81      4.19 o 
  -3   5   1      356.07      372.17      9.52 o 
  -2   5   1       54.72       43.57      2.78 o 
  -1   5   1      197.97      140.58      9.34 o 
   0   5   1        0.16        7.45      1.74 o 
   1   5   1      117.36      128.50      4.43 o 
   2   5   1       33.18       50.61      2.72 o 
   3   5   1        3.94       10.73      2.06 o 
   4   5   1       56.28       56.98      3.58 o 
   5   5   1       20.59       14.50      2.51 o 
   6   5   1       25.55       24.99      2.76 o 
   7   5   1       58.80       61.94      5.48 o 
   8   5   1       28.69       42.54      5.15 o 
   9   5   1        9.41       13.00      4.01 o 
  10   5   1       12.49       17.90      5.31 o 
  -9   6   1       22.25       24.61      5.02 o 
  -8   6   1       66.49       83.98      7.10 o 
  -7   6   1      143.84      135.72      8.31 o 
  -6   6   1      224.38      190.00     16.39 o 
  -5   6   1      333.41      323.32     12.19 o 
  -4   6   1      400.47      419.39     11.10 o 
  -3   6   1        1.00        0.03      2.44 o 
  -2   6   1      857.22      831.85     20.34 o 
  -1   6   1      199.30      246.39      7.19 o 
   0   6   1      384.24      350.97      9.11 o 
   1   6   1     2019.18     2050.28     38.67 o 
   2   6   1       14.32       11.20      2.06 o 
   3   6   1       29.25       31.68      2.64 o 
   4   6   1      136.09      119.29      5.93 o 
   5   6   1       25.55       18.57      6.76 o 
   6   6   1      255.84      221.80      9.69 o 
   7   6   1        1.36        0.63      3.62 o 
   8   6   1        0.00       -0.56      3.36 o 
   9   6   1        1.03        9.21      4.29 o 
  10   6   1        0.02        6.20      6.19 o 
  -8   7   1       59.79       69.90      6.83 o 
  -7   7   1        1.03       -0.75      3.56 o 
  -6   7   1       32.48       37.72      4.69 o 
  -5   7   1       28.31       27.58      4.36 o 
  -4   7   1      939.01      882.39     23.85 o 
  -3   7   1      207.31      173.14      6.47 o 
  -2   7   1      195.28      201.00      7.84 o 
  -1   7   1      401.14      410.64     10.74 o 
   0   7   1        1.61        1.86      2.24 o 
   1   7   1      192.03      177.41      6.28 o 
   2   7   1      242.28      228.21      7.31 o 
   3   7   1       44.61       33.10      2.90 o 
   4   7   1       45.42       48.66      5.62 o 
   5   7   1        0.14        3.65      3.04 o 
   6   7   1       87.48       81.25     11.80 o 
   7   7   1        4.81        5.54      3.40 o 
   8   7   1        9.09       15.51      4.75 o 
   9   7   1        2.17        6.28      4.57 o 
  -8   8   1       11.67       12.33      4.62 o 
  -7   8   1        0.03        0.53      7.15 o 
  -6   8   1       93.74      107.54     10.93 o 
  -5   8   1       38.64       33.59      5.76 o 
  -4   8   1        4.99        5.22      3.46 o 
  -3   8   1       19.92       14.15      2.96 o 
  -2   8   1       25.64       32.92      3.97 o 
  -1   8   1      307.51      348.51     10.05 o 
   0   8   1      955.36      961.27     21.10 o 
   1   8   1       32.18       34.61      3.31 o 
   2   8   1       97.97      105.31      5.06 o 
   3   8   1      278.77      230.98      9.62 o 
   4   8   1       53.49       44.04      4.54 o 
   5   8   1       41.48       36.60      4.27 o 
   6   8   1       11.61       17.60      3.94 o 
   7   8   1        5.22        5.14      3.73 o 
   8   8   1        0.48        7.95      4.56 o 
   9   8   1       13.97       19.63      5.40 o 
  -7   9   1      103.22      125.32      8.94 o 
  -6   9   1        1.20        0.91      3.91 o 
  -5   9   1        9.84       14.54      4.04 o 
  -4   9   1      648.23      604.99     26.38 o 
  -3   9   1       39.84       30.68      5.35 o 
  -2   9   1       84.60       71.74      5.37 o 
  -1   9   1      697.50      663.08     16.37 o 
   0   9   1      275.58      250.02      8.60 o 
   1   9   1      923.63      953.65     21.34 o 
   2   9   1      791.52      801.62     18.56 o 
   3   9   1       65.99       64.46      5.29 o 
   4   9   1       34.96       39.38      4.50 o 
   5   9   1      117.69      122.68      9.61 o 
   6   9   1       23.27       20.70      4.72 o 
   7   9   1       69.72       66.82      8.18 o 
   8   9   1        9.31       12.73      5.87 o 
  -6  10   1        2.30       13.01      4.85 o 
  -5  10   1       19.84       34.84      5.58 o 
  -4  10   1        0.60        7.18      3.84 o 
  -3  10   1       50.81       47.17      8.47 o 
  -2  10   1      244.60      220.54     10.90 o 
  -1  10   1        1.95        7.57      2.91 o 
   0  10   1       33.14       46.03      4.18 o 
   1  10   1       20.67       25.29      3.35 o 
   2  10   1       11.58       18.17      4.81 o 
   3  10   1       32.77       32.02      6.03 o 
   4  10   1        0.57       -4.29      9.07 o 
   5  10   1       45.89       56.64     10.80 o 
   6  10   1        8.57        7.50      5.30 o 
   7  10   1       23.04       31.53      6.77 o 
  -5  11   1       22.75       44.18      6.10 o 
  -4  11   1       16.14       30.99      5.31 o 
  -3  11   1       22.39       24.13     10.63 o 
  -2  11   1       65.66       86.96      9.76 o 
  -1  11   1        2.42        8.45      3.78 o 
   0  11   1        0.27       10.24      3.49 o 
   1  11   1       89.06       99.59      9.68 o 
   2  11   1       10.65       19.19      5.26 o 
   3  11   1        0.17        3.10      4.62 o 
   4  11   1       32.33       42.89      6.76 o 
   5  11   1       31.12       27.96      5.90 o 
   6  11   1       81.95       70.93      9.52 o 
  -3  12   1       53.46       69.53      8.05 o 
  -2  12   1        8.97       17.03      4.55 o 
  -1  12   1       39.21       43.17      5.26 o 
   0  12   1      166.50      191.74     12.58 o 
   1  12   1       75.16       58.66      7.74 o 
   2  12   1      116.28      105.51      9.93 o 
   3  12   1       11.21       26.08      6.42 o 
   4  12   1       45.69       54.00      8.13 o 
   0  13   1        4.42        7.63     16.89 o 
   1  13   1        0.63        2.28      5.66 o 
  -3 -12   2        0.25        6.72      5.04 o 
  -2 -12   2       64.44       65.32      7.70 o 
  -1 -12   2       10.24       16.80      4.55 o 
   0 -12   2        4.45       15.14      7.40 o 
   1 -12   2       22.12       14.61      4.79 o 
   2 -12   2        9.40       18.87      9.10 o 
   3 -12   2       62.31       87.52     22.37 o 
  -5 -11   2        5.67       17.50      5.44 o 
  -4 -11   2        6.61       14.36      4.99 o 
  -3 -11   2       21.96       25.53      4.76 o 
  -2 -11   2       21.60       22.84      5.12 o 
  -1 -11   2      137.91      130.75      8.44 o 
   0 -11   2        0.21       -0.03      6.21 o 
   1 -11   2      120.60       96.49      8.11 o 
   2 -11   2       78.68       88.39     10.00 o 
   3 -11   2       37.58       38.56      5.45 o 
   4 -11   2       45.09       34.32      5.37 o 
   5 -11   2      103.09      117.47     11.01 o 
  -6 -10   2        1.12       12.37      5.11 o 
  -5 -10   2       71.08       71.83      7.12 o 
  -4 -10   2      182.21      172.79     10.11 o 
  -3 -10   2       38.76       25.85      4.98 o 
  -2 -10   2       99.94      112.44      7.69 o 
  -1 -10   2        1.07        4.00      3.53 o 
   0 -10   2       82.00       79.72      7.55 o 
   1 -10   2       99.95      120.18      7.60 o 
   2 -10   2       63.77       49.49      4.44 o 
   3 -10   2      144.61      126.32      6.75 o 
   4 -10   2       88.30       94.56      9.05 o 
   5 -10   2       35.37       45.26     10.59 o 
   6 -10   2      143.74      144.84     18.85 o 
  -7  -9   2        9.26        8.44      4.93 o 
  -6  -9   2       27.87       23.74      5.05 o 
  -5  -9   2        2.27       10.52      4.36 o 
  -4  -9   2      196.36      183.85      9.83 o 
  -3  -9   2      715.27      731.08     23.04 o 
  -2  -9   2      115.54      121.44      7.44 o 
  -1  -9   2      287.71      248.21     21.90 o 
   0  -9   2      571.92      595.16     23.34 o 
   1  -9   2      356.07      354.74     10.81 o 
   2  -9   2      294.03      244.34      8.74 o 
   3  -9   2      158.08      179.36      7.90 o 
   4  -9   2        9.72        2.18      2.91 o 
   5  -9   2      191.97      169.67     11.71 o 
   6  -9   2       64.30       47.98      7.66 o 
   7  -9   2       93.79       95.68     10.36 o 
  -7  -8   2        0.40        5.40      5.13 o 
  -6  -8   2       31.58       33.91      5.25 o 
  -5  -8   2        8.04       -0.25      4.02 o 
  -4  -8   2       30.42       26.21      4.69 o 
  -3  -8   2       74.50       83.34      6.15 o 
  -2  -8   2       14.45       13.97      4.41 o 
  -1  -8   2        3.26        3.24      3.30 o 
   0  -8   2      421.96      355.08     10.16 o 
   1  -8   2        0.08       -0.43      2.54 o 
   2  -8   2       34.94       32.62      3.50 o 
   3  -8   2      654.07      661.94     16.33 o 
   4  -8   2      163.26      127.92     11.52 o 
   5  -8   2       60.73       64.66      4.65 o 
   6  -8   2       33.52       34.98      6.53 o 
   7  -8   2       11.70       12.27      6.12 o 
   8  -8   2       67.80       78.85     11.14 o 
  -8  -7   2       21.46       36.31      5.89 o 
  -7  -7   2        8.15        5.94      4.08 o 
  -6  -7   2       45.20       42.13      6.27 o 
  -5  -7   2       14.63       20.64      4.71 o 
  -4  -7   2       91.61       84.84      6.06 o 
  -3  -7   2        0.87        0.04      2.92 o 
  -2  -7   2      277.01      230.72      9.60 o 
  -1  -7   2      103.75      102.79      4.56 o 
   0  -7   2        5.77        9.02      2.24 o 
   1  -7   2       58.42       46.66      3.56 o 
   2  -7   2      370.53      356.06     10.04 o 
   3  -7   2      264.04      253.27      8.25 o 
   4  -7   2       15.44       17.25      2.87 o 
   5  -7   2      299.88      283.31      9.28 o 
   6  -7   2      187.16      171.27     15.44 o 
   7  -7   2       91.19       98.58     10.17 o 
   8  -7   2      120.41      128.11     12.58 o 
   9  -7   2       67.34       52.37      8.20 o 
  -8  -6   2        9.91       13.07      5.54 o 
  -7  -6   2       13.92       12.03      4.12 o 
  -6  -6   2       17.30       15.15      3.66 o 
  -5  -6   2        5.18       10.94      3.41 o 
  -4  -6   2        2.21       -1.65      2.88 o 
  -3  -6   2       32.49       39.38      4.36 o 
  -2  -6   2      247.59      222.19      8.88 o 
  -1  -6   2      193.41      205.91      6.30 o 
   0  -6   2        0.08        2.79      1.87 o 
   1  -6   2      274.66      249.41      7.40 o 
   2  -6   2       82.70       67.15      3.82 o 
   3  -6   2       89.77       88.43      4.40 o 
   4  -6   2       71.08       61.18      4.18 o 
   5  -6   2      285.50      302.38      9.25 o 
   6  -6   2        1.05        0.74      3.08 o 
   7  -6   2       20.60       13.87      4.94 o 
   8  -6   2       14.93       15.30      5.07 o 
   9  -6   2        0.03        7.49     12.06 o 
  -9  -5   2        3.73        6.01      7.06 o 
  -8  -5   2       37.74       37.54     12.73 o 
  -7  -5   2       13.78       13.73      4.30 o 
  -6  -5   2        3.22        3.10      3.06 o 
  -5  -5   2      160.35      154.05      8.28 o 
  -4  -5   2        8.93       14.27      3.21 o 
  -3  -5   2        2.62        3.41      2.82 o 
  -2  -5   2       86.02       86.81      5.19 o 
  -1  -5   2      150.91      126.59      4.27 o 
   0  -5   2     2140.49     2112.50     39.34 o 
   1  -5   2     3373.91     3910.47     70.49 o 
   2  -5   2      135.76      143.05      5.08 o 
   3  -5   2       22.93       29.51      2.61 o 
   4  -5   2      388.88      386.23     10.17 o 
   5  -5   2      128.18      106.67      4.84 o 
   6  -5   2       64.43       88.90      5.20 o 
   7  -5   2     1285.72     1275.68     32.57 o 
   8  -5   2       26.97       17.90      5.50 o 
   9  -5   2        1.09       -3.01      4.45 o 
  10  -5   2      118.35      125.23     11.57 o 
  -9  -4   2       35.50       31.47      6.25 o 
  -8  -4   2        0.10        3.80      4.69 o 
  -7  -4   2       28.70       36.45      5.07 o 
  -6  -4   2       11.15       10.72      5.27 o 
  -5  -4   2        6.87        5.38      3.10 o 
  -4  -4   2        9.71        9.32      3.05 o 
  -3  -4   2        0.05        2.02      2.27 o 
  -2  -4   2      329.84      313.79     10.11 o 
  -1  -4   2       65.55       51.99      2.94 o 
   0  -4   2     1823.21     2290.09     41.80 o 
   1  -4   2      938.38     1084.89     21.25 o 
   2  -4   2     1183.61     1269.32     24.67 o 
   3  -4   2     5531.22     6773.71    138.02 o 
   4  -4   2      420.52      528.74     12.35 o 
   5  -4   2       32.81       50.17      3.29 o 
   6  -4   2      500.78      473.74     17.91 o 
   7  -4   2       97.08       96.91      6.25 o 
   8  -4   2      298.82      310.41     12.40 o 
   9  -4   2      801.50      801.79     31.38 o 
  10  -4   2       18.98       20.95      6.24 o 
  -9  -3   2        1.80        2.44      5.09 o 
  -8  -3   2       46.23       63.20      7.64 o 
  -7  -3   2       74.97       80.91      5.95 o 
  -6  -3   2        5.39        3.06      2.71 o 
  -5  -3   2      133.47      124.40      4.98 o 
  -4  -3   2        0.09        6.63      1.95 o 
  -3  -3   2        1.01        0.62      1.25 o 
  -2  -3   2      306.41      263.99     13.88 o 
  -1  -3   2        0.07       -0.20      1.66 o 
   0  -3   2      555.45      483.52     10.20 o 
   1  -3   2      169.02      126.95      3.93 o 
   2  -3   2     2966.07     3395.39     60.83 o 
   3  -3   2      522.54      685.18     16.61 o 
   4  -3   2      199.02      232.67      6.66 o 
   5  -3   2       17.00       15.15      2.14 o 
   6  -3   2      137.53      162.39      5.97 o 
   7  -3   2        0.73        1.92      2.68 o 
   8  -3   2       95.86       92.86      6.46 o 
   9  -3   2       43.56       32.84      4.78 o 
  10  -3   2       17.52       11.99      5.26 o 
 -10  -2   2        0.02       24.14      6.45 o 
  -9  -2   2       14.61       12.41      6.62 o 
  -8  -2   2      240.94      256.10     14.90 o 
  -7  -2   2        2.89        3.44      3.80 o 
  -6  -2   2      129.08      128.91      5.51 o 
  -5  -2   2      297.67      250.68      9.62 o 
  -4  -2   2       14.89       14.21      1.96 o 
  -3  -2   2      160.99      140.44      4.55 o 
  -2  -2   2     1431.30     1390.24     26.01 o 
  -1  -2   2     1344.75     1239.96     23.08 o 
   0  -2   2     1046.14     1115.61     26.78 o 
   1  -2   2     2060.23     2178.30     39.10 o 
   2  -2   2     1123.47     1482.64     27.47 o 
   3  -2   2      314.30      404.70     10.48 o 
   4  -2   2      340.51      307.07      9.63 o 
   5  -2   2      392.83      371.83      9.56 o 
   6  -2   2      188.81      199.35      7.36 o 
   7  -2   2       54.91       60.16      4.06 o 
   8  -2   2      492.77      485.20     24.01 o 
   9  -2   2        0.27        6.23      5.44 o 
  10  -2   2       13.59        9.74      4.37 o 
  11  -2   2        4.67        7.33      8.59 o 
 -10  -1   2        0.24        6.97     12.91 o 
  -9  -1   2        0.06        1.90      5.27 o 
  -8  -1   2       40.18       41.16      5.10 o 
  -7  -1   2        1.24        7.09      3.01 o 
  -6  -1   2       51.33       52.91      3.51 o 
  -5  -1   2       16.47       13.18      2.03 o 
  -4  -1   2       85.32       79.75      3.56 o 
  -3  -1   2      728.13      572.62     12.31 o 
  -2  -1   2        0.88        8.25      1.35 o 
  -1  -1   2      210.39      309.54      6.78 o 
   0  -1   2        0.24        2.35      0.95 o 
   1  -1   2      712.66      778.09     17.20 o 
   2  -1   2     1579.57     2004.14     42.30 o 
   3  -1   2     1333.68     1284.14     29.59 o 
   4  -1   2      240.73      277.59      7.92 o 
   5  -1   2      419.86      423.26     10.42 o 
   6  -1   2        0.02        2.76      1.86 o 
   7  -1   2       26.61       21.80      2.78 o 
   8  -1   2      110.38      112.76      6.85 o 
   9  -1   2       17.62       18.22      3.72 o 
  10  -1   2       26.81       26.15      4.44 o 
  11  -1   2        4.15       17.85      5.82 o 
 -10   0   2        6.79        5.55      6.73 o 
  -9   0   2        4.86        1.52      3.27 o 
  -8   0   2        8.34        8.71      3.24 o 
  -7   0   2      221.42      221.65     12.74 o 
  -6   0   2        4.67        2.68      2.44 o 
  -5   0   2       84.31       94.64      4.77 o 
  -4   0   2      983.87      987.84     45.83 o 
  -3   0   2      372.35      327.01      9.31 o 
  -2   0   2     2171.33     2381.12     56.30 o 
  -1   0   2    23971.52    26846.67    548.28 o 
   0   0   2     2924.60     2900.96    103.38 o 
   1   0   2      177.70      215.83      4.74 o 
   2   0   2      162.51      185.15      4.51 o 
   3   0   2      522.52      513.55     10.80 o 
   4   0   2      469.18      524.27     13.42 o 
   5   0   2      403.49      423.18     10.34 o 
   6   0   2        1.97        3.26      2.07 o 
   7   0   2      170.84      182.99      6.78 o 
   8   0   2      127.29      117.93      5.76 o 
   9   0   2        2.11        4.86      3.06 o 
  10   0   2       28.34       33.03      4.66 o 
  11   0   2        6.26       10.05      4.29 o 
 -10   1   2        3.89        8.05      4.81 o 
  -9   1   2       68.19       88.66      9.61 o 
  -8   1   2       10.47       18.34      4.49 o 
  -7   1   2       58.97       56.77      4.99 o 
  -6   1   2      161.38      148.49      7.60 o 
  -5   1   2       19.74       20.77      3.21 o 
  -4   1   2       26.46       18.45      4.62 o 
  -3   1   2     2502.68     2900.40     52.46 o 
  -2   1   2      425.15      463.99     12.69 o 
  -1   1   2     2186.38     2224.55     39.94 o 
   0   1   2      284.07      298.59      7.36 o 
   1   1   2     1532.78     1556.12     32.41 o 
   2   1   2     2474.39     2490.19     51.33 o 
   3   1   2    16811.54    20642.76    491.73 o 
   4   1   2        0.85        3.32      1.40 o 
   5   1   2      281.98      243.81      8.21 o 
   6   1   2       10.14        7.48      2.14 o 
   7   1   2       80.57       88.88      4.69 o 
   8   1   2        1.96        2.37      2.63 o 
   9   1   2       12.69       12.92      3.76 o 
  10   1   2       60.98       62.07      5.75 o 
  11   1   2       14.46       19.76      4.56 o 
  -9   2   2        4.83       17.79      4.46 o 
  -8   2   2        8.12        8.37      3.53 o 
  -7   2   2      127.96      129.44      7.50 o 
  -6   2   2      119.44      118.39      6.91 o 
  -5   2   2      553.83      559.21     16.38 o 
  -4   2   2      100.07      116.69      5.80 o 
  -3   2   2       88.33       89.66      4.76 o 
  -2   2   2     3520.21     3804.40     67.82 o 
  -1   2   2       80.46      120.91      3.58 o 
   0   2   2     1226.24     1063.33     19.79 o 
   1   2   2    25244.16    28364.62    555.13 o 
   2   2   2    19876.65    23319.41    496.55 o 
   3   2   2      184.75      204.17      5.48 o 
   4   2   2      362.79      377.98     10.28 o 
   5   2   2       25.30       38.29      3.45 o 
   6   2   2       25.41       33.32      2.87 o 
   7   2   2      158.06      144.68      5.98 o 
   8   2   2      170.16      171.15      8.21 o 
   9   2   2        1.06        4.51      2.81 o 
  10   2   2        3.30        9.71      3.96 o 
  11   2   2        1.00        0.96      4.95 o 
  -9   3   2        0.04        1.51      3.67 o 
  -8   3   2        2.51        9.41      3.80 o 
  -7   3   2      292.42      286.89     16.73 o 
  -6   3   2       27.45       19.99      3.93 o 
  -5   3   2        2.78       -0.22      2.85 o 
  -4   3   2     1019.84     1003.66     24.99 o 
  -3   3   2        7.89        4.72      2.26 o 
  -2   3   2       15.54       18.55      2.29 o 
  -1   3   2      194.70      188.89      5.15 o 
   0   3   2      975.66      971.67     18.62 o 
   1   3   2     1005.41     1165.98     21.84 o 
   2   3   2     1597.25     1595.47     29.47 o 
   3   3   2      174.08      156.11      4.70 o 
   4   3   2     2759.45     3080.36     66.69 o 
   5   3   2      222.71      249.56      7.29 o 
   6   3   2        3.18        5.93      2.02 o 
   7   3   2        0.05        0.21      2.59 o 
   8   3   2       59.26       57.18      4.26 o 
   9   3   2        4.65        6.23      3.06 o 
  10   3   2       57.84       52.13      6.84 o 
  11   3   2        1.25        5.41      5.27 o 
  -9   4   2       15.14       19.95      4.63 o 
  -8   4   2        6.12       13.65      4.41 o 
  -7   4   2       93.44       86.18      6.60 o 
  -6   4   2        6.67        4.24      3.18 o 
  -5   4   2      712.92      679.45     19.49 o 
  -4   4   2       97.04      107.34      6.10 o 
  -3   4   2       95.82       96.88      3.79 o 
  -2   4   2      457.61      470.64     10.78 o 
  -1   4   2        1.72       -1.58      1.30 o 
   0   4   2      465.16      462.14     11.03 o 
   1   4   2     1770.35     1767.02     32.69 o 
   2   4   2        2.97        5.01      1.49 o 
   3   4   2     1565.11     1594.55     30.14 o 
   4   4   2      198.96      187.44      5.77 o 
   5   4   2      107.64       92.33      5.51 o 
   6   4   2      522.60      516.22     12.82 o 
   7   4   2       13.81       19.86      3.55 o 
   8   4   2        3.08        3.53      2.62 o 
   9   4   2       24.49       44.15      5.36 o 
  10   4   2       15.99       16.73      5.06 o 
  -9   5   2       33.93       32.00      5.77 o 
  -8   5   2       14.04       18.75      4.39 o 
  -7   5   2        1.17        3.25      3.37 o 
  -6   5   2      138.82      130.45      7.66 o 
  -5   5   2       29.60       29.93      4.23 o 
  -4   5   2      241.14      230.88     10.90 o 
  -3   5   2        4.33        2.23      1.83 o 
  -2   5   2     1247.97     1314.31     29.39 o 
  -1   5   2      343.88      373.89      9.21 o 
   0   5   2       82.08       78.00      3.40 o 
   1   5   2        4.56        9.24      1.85 o 
   2   5   2     1796.81     1832.96     38.07 o 
   3   5   2     1138.27     1262.63     24.82 o 
   4   5   2       34.95       47.49      3.29 o 
   5   5   2      419.50      410.38     16.49 o 
   6   5   2       24.85       19.73      5.81 o 
   7   5   2        1.96        1.85      2.36 o 
   8   5   2      117.41      122.81     13.42 o 
   9   5   2       70.71       78.24      6.59 o 
  10   5   2       14.24       32.85      9.49 o 
  -8   6   2        0.92        9.65      4.18 o 
  -7   6   2       49.96       60.29      6.03 o 
  -6   6   2        0.15        2.15      3.02 o 
  -5   6   2       88.55       79.25      5.89 o 
  -4   6   2      783.98      785.83     21.79 o 
  -3   6   2      467.19      414.33     10.75 o 
  -2   6   2       42.19       55.17      4.16 o 
  -1   6   2       13.66       12.73      2.05 o 
   0   6   2      410.13      404.80     10.06 o 
   1   6   2        6.53        5.64      1.99 o 
   2   6   2      161.86      152.20      5.20 o 
   3   6   2      748.80      758.98     16.68 o 
   4   6   2        0.50        0.51      1.97 o 
   5   6   2       57.88       59.96      4.38 o 
   6   6   2       66.27       62.48      5.09 o 
   7   6   2        1.39        3.98      4.26 o 
   8   6   2      103.26      104.49      8.40 o 
   9   6   2       10.30       10.00      4.14 o 
  10   6   2        5.57       12.98      5.89 o 
  -8   7   2        0.97       -3.45      4.06 o 
  -7   7   2       36.46       49.29      5.77 o 
  -6   7   2        0.35        2.25      3.20 o 
  -5   7   2      367.10      308.71     26.12 o 
  -4   7   2       10.16       19.54      3.96 o 
  -3   7   2       61.83       66.49      4.57 o 
  -2   7   2        5.14        8.28      2.39 o 
  -1   7   2      636.90      597.90     16.43 o 
   0   7   2      128.19      145.53      5.52 o 
   1   7   2     2064.97     2256.46     42.78 o 
   2   7   2      354.79      342.74      9.27 o 
   3   7   2        2.23        5.78      2.34 o 
   4   7   2      304.86      277.68      8.19 o 
   5   7   2      197.19      182.77      8.40 o 
   6   7   2       28.05       21.57      3.79 o 
   7   7   2       16.09       25.03      4.32 o 
   8   7   2       18.54       25.60      7.06 o 
   9   7   2        7.62        6.01      4.47 o 
  -7   8   2       21.41       25.51      5.25 o 
  -6   8   2        7.27        8.33      3.86 o 
  -5   8   2       19.89       25.19      4.34 o 
  -4   8   2       27.54       13.30      4.83 o 
  -3   8   2        2.45       -2.39      2.59 o 
  -2   8   2      140.64      135.14      6.00 o 
  -1   8   2      277.09      282.78     14.30 o 
   0   8   2      113.13      104.30      5.13 o 
   1   8   2       77.47       82.65      4.53 o 
   2   8   2       25.24       17.31      2.90 o 
   3   8   2      369.61      360.69     21.60 o 
   4   8   2       78.85       83.57      5.75 o 
   5   8   2       83.84       79.20      5.78 o 
   6   8   2       15.71       16.52      4.04 o 
   7   8   2        0.08        5.97      4.15 o 
   8   8   2        5.38        5.33      5.15 o 
   9   8   2        0.06        2.48      6.85 o 
  -7   9   2       22.13       28.25      5.50 o 
  -6   9   2        3.30        7.82      4.29 o 
  -5   9   2        0.04        0.29      3.63 o 
  -4   9   2       55.58       70.80      9.20 o 
  -3   9   2        2.22        9.70      3.63 o 
  -2   9   2        0.02        1.13      2.56 o 
  -1   9   2       13.58       22.03      3.41 o 
   0   9   2        3.61        2.46      2.80 o 
   1   9   2        7.37       11.65      3.41 o 
   2   9   2        8.34       12.80      3.45 o 
   3   9   2        1.51        1.30      3.74 o 
   4   9   2        0.04        6.71      3.84 o 
   5   9   2        9.28       14.47      4.95 o 
   6   9   2       18.91       13.67      4.70 o 
   7   9   2       32.99       28.37     10.41 o 
   8   9   2        0.41       -1.46      5.63 o 
  -6  10   2       32.46       32.55      9.10 o 
  -5  10   2        4.18        5.20      4.25 o 
  -4  10   2       70.92       49.66     11.51 o 
  -3  10   2       45.88       49.66      5.32 o 
  -2  10   2       22.65       26.01      3.72 o 
  -1  10   2       70.96       58.57      5.11 o 
   0  10   2       59.82       67.99      5.91 o 
   1  10   2       26.32       32.20      4.24 o 
   2  10   2        0.35        1.00      2.93 o 
   3  10   2        8.75       12.74      5.50 o 
   4  10   2       12.37       13.58      6.47 o 
   5  10   2        1.31        4.36      5.08 o 
   6  10   2       48.12       55.11      8.57 o 
   7  10   2        3.11       10.36      7.50 o 
  -5  11   2        1.18       -1.59      5.58 o 
  -4  11   2       22.84       32.50      6.56 o 
  -3  11   2        0.69       10.45      4.64 o 
  -2  11   2        0.24        6.41      6.39 o 
  -1  11   2        0.17       10.27      3.74 o 
   0  11   2        0.15        2.21      3.46 o 
   1  11   2       84.00       89.17      6.53 o 
   2  11   2       14.35       12.75      4.95 o 
   3  11   2       18.41       30.41      7.87 o 
   4  11   2       10.95       10.17      5.10 o 
   5  11   2       19.01       23.68      6.09 o 
   6  11   2        0.04        2.79      5.37 o 
  -3  12   2        6.98       12.33      5.68 o 
  -2  12   2       85.02       94.01     10.27 o 
  -1  12   2       24.87       30.11      4.90 o 
   0  12   2       13.47       16.04      4.28 o 
   1  12   2        0.66        7.85      7.58 o 
   2  12   2        6.87        2.69      5.40 o 
   3  12   2        3.90        2.84      5.77 o 
   4  12   2       58.93       74.29      9.47 o 
   5  12   2       34.23       39.89      8.02 o 
   0  13   2       82.74       77.88      8.74 o 
   1  13   2        2.51        0.19     14.88 o 
   2  13   2       12.08        6.00      8.88 o 
  -2 -12   3        8.82       16.86      7.90 o 
  -1 -12   3        0.01       -2.23      4.61 o 
   0 -12   3       63.44       75.03      7.35 o 
   1 -12   3       38.00       41.62      7.83 o 
   2 -12   3        0.13        6.88      6.32 o 
   3 -12   3       32.35       42.57      8.81 o 
  -4 -11   3        0.44       -1.29      4.99 o 
  -3 -11   3        7.55       10.01      7.58 o 
  -2 -11   3        0.06        8.48      4.59 o 
  -1 -11   3       26.07       25.84      5.14 o 
   0 -11   3        0.32        2.91      4.02 o 
   1 -11   3       20.19       19.76      4.90 o 
   2 -11   3      123.56      130.06     10.99 o 
   3 -11   3        2.99       10.57      5.74 o 
   4 -11   3       31.01       31.75      5.40 o 
   5 -11   3       17.04       19.72      7.12 o 
  -5 -10   3       10.68       18.80      5.26 o 
  -4 -10   3       64.83       80.46      7.11 o 
  -3 -10   3       34.88       32.03      5.31 o 
  -2 -10   3      163.17      171.97      9.59 o 
  -1 -10   3      111.12       93.71      7.08 o 
   0 -10   3      153.80      136.00      8.13 o 
   1 -10   3        4.42        2.03      3.76 o 
   2 -10   3      216.30      194.17     16.83 o 
   3 -10   3      143.49      151.50      8.63 o 
   4 -10   3        6.40        5.21      4.63 o 
   5 -10   3       63.66       57.49      9.39 o 
   6 -10   3       74.30       77.71     13.58 o 
  -6  -9   3       67.26       72.51      7.29 o 
  -5  -9   3       52.55       53.09      6.22 o 
  -4  -9   3      133.21      115.73      8.24 o 
  -3  -9   3       17.60       21.09      4.57 o 
  -2  -9   3        5.31        6.15      3.67 o 
  -1  -9   3       13.83       19.27      3.94 o 
   0  -9   3      820.66      835.23     27.14 o 
   1  -9   3        0.08        9.31      3.83 o 
   2  -9   3      545.12      511.57     13.98 o 
   3  -9   3       12.10       11.08      3.77 o 
   4  -9   3       69.91       67.21      5.94 o 
   5  -9   3       53.23       59.68      5.75 o 
   6  -9   3        7.61       11.00      9.26 o 
   7  -9   3        2.78       14.95      6.18 o 
  -7  -8   3        1.87        4.64      4.60 o 
  -6  -8   3       21.33       22.67      4.99 o 
  -5  -8   3        0.42        6.00      3.63 o 
  -4  -8   3        5.23       14.17      4.13 o 
  -3  -8   3      220.50      216.75     14.09 o 
  -2  -8   3        0.92        5.44      3.50 o 
  -1  -8   3     1224.04     1219.78     32.51 o 
   0  -8   3      165.58      150.06      9.48 o 
   1  -8   3      225.87      215.47      9.17 o 
   2  -8   3       19.03       31.00      3.54 o 
   3  -8   3       75.64       83.56      5.06 o 
   4  -8   3        1.45        5.56      3.09 o 
   5  -8   3      306.47      297.03     12.87 o 
   6  -8   3        3.34       12.97      8.02 o 
   7  -8   3       32.08       17.29      5.99 o 
   8  -8   3       33.65       28.79     12.21 o 
  -7  -7   3        3.81        2.83      5.21 o 
  -6  -7   3      100.91      111.17      7.87 o 
  -5  -7   3        8.56       13.70      4.43 o 
  -4  -7   3       17.40       13.63      3.71 o 
  -3  -7   3       92.72       92.90      8.17 o 
  -2  -7   3      124.95      125.95      7.27 o 
  -1  -7   3       42.99       52.49      4.91 o 
   0  -7   3      124.41      107.57      4.82 o 
   1  -7   3       15.03       20.19      2.91 o 
   2  -7   3       79.12       77.59      4.51 o 
   3  -7   3       14.56       13.64      2.76 o 
   4  -7   3       18.18       23.93      3.23 o 
   5  -7   3      182.57      147.02      7.82 o 
   6  -7   3       33.97       31.58      4.42 o 
   7  -7   3       79.35       84.10      8.75 o 
   8  -7   3       43.30       36.56      7.44 o 
   9  -7   3        1.19        1.73      5.54 o 
  -8  -6   3        5.71       -1.90      5.54 o 
  -7  -6   3       35.18       42.62      6.65 o 
  -6  -6   3       10.61       12.31      5.75 o 
  -5  -6   3       38.84       33.96      5.04 o 
  -4  -6   3      276.99      278.37     14.68 o 
  -3  -6   3       79.07       68.85      5.45 o 
  -2  -6   3       20.20       15.58      5.08 o 
  -1  -6   3      124.23      123.53      9.14 o 
   0  -6   3      112.64       98.75      4.32 o 
   1  -6   3        1.06        3.75      2.25 o 
   2  -6   3     1152.23     1104.82     23.00 o 
   3  -6   3       20.60       18.21      2.62 o 
   4  -6   3       70.82       69.29      4.18 o 
   5  -6   3       41.10       39.78      3.72 o 
   6  -6   3       37.67       51.85      4.84 o 
   7  -6   3      119.83      100.44     14.26 o 
   8  -6   3       47.45       44.87      7.05 o 
   9  -6   3        0.56        5.19      7.94 o 
  10  -6   3        0.02        5.10      7.32 o 
  -8  -5   3       14.22       22.72      6.28 o 
  -7  -5   3       76.80       70.24      6.01 o 
  -6  -5   3       40.25       46.07      6.11 o 
  -5  -5   3      363.51      346.90     12.95 o 
  -4  -5   3       34.10       24.62      3.82 o 
  -3  -5   3        0.49       -4.57      3.04 o 
  -2  -5   3       59.57       63.77      4.79 o 
  -1  -5   3      713.42      659.77     14.09 o 
   0  -5   3      453.26      514.94     11.78 o 
   1  -5   3        8.97        1.29      2.14 o 
   2  -5   3      390.57      336.15      9.79 o 
   3  -5   3       27.89       29.08      2.65 o 
   4  -5   3      102.15      121.67      4.95 o 
   5  -5   3      461.95      436.63     11.40 o 
   6  -5   3      332.20      382.18     10.80 o 
   7  -5   3      679.43      661.18     25.75 o 
   8  -5   3        2.84        5.16      4.49 o 
   9  -5   3       40.75       32.20      6.54 o 
  10  -5   3      102.57       92.37     29.61 o 
  -9  -4   3        0.49        3.70      4.98 o 
  -8  -4   3       58.90       57.65     25.68 o 
  -7  -4   3       75.90       70.87      8.81 o 
  -6  -4   3       77.89       66.20      5.80 o 
  -5  -4   3       34.59       25.54      4.66 o 
  -4  -4   3      347.86      336.15     11.96 o 
  -3  -4   3       62.90       72.30      5.11 o 
  -2  -4   3     2441.97     2430.43     80.24 o 
  -1  -4   3      440.73      560.27     15.30 o 
   0  -4   3      326.82      358.02      8.61 o 
   1  -4   3      575.00      491.33     11.12 o 
   2  -4   3      278.45      283.94      7.46 o 
   3  -4   3      103.70       98.41      3.95 o 
   4  -4   3      863.98      799.59     19.82 o 
   5  -4   3       23.10       23.49      2.52 o 
   6  -4   3       21.17       25.97      3.00 o 
   7  -4   3      276.01      268.04      8.78 o 
   8  -4   3      109.37      103.21      9.10 o 
   9  -4   3        4.50        8.25      7.21 o 
  10  -4   3       12.82        9.62      5.87 o 
  -9  -3   3        6.57        9.65      5.33 o 
  -8  -3   3      164.47      167.92     22.95 o 
  -7  -3   3      124.75      134.72     10.48 o 
  -6  -3   3       95.97       91.69      6.10 o 
  -5  -3   3        1.28        1.79      2.80 o 
  -4  -3   3      269.57      279.89     11.04 o 
  -3  -3   3      611.10      518.85     11.74 o 
  -2  -3   3     1400.41     1581.74     36.42 o 
  -1  -3   3     1914.61     1855.40     41.46 o 
   0  -3   3     4505.68     4754.19     95.57 o 
   1  -3   3      410.16      443.38      9.83 o 
   2  -3   3      203.41      196.08      5.40 o 
   3  -3   3     2421.25     2458.72     45.17 o 
   4  -3   3      865.05      906.72     21.50 o 
   5  -3   3       86.80      104.55      4.31 o 
   6  -3   3      340.66      356.41      9.80 o 
   7  -3   3       98.82      101.93      5.24 o 
   8  -3   3        0.13        1.13      3.15 o 
   9  -3   3        0.64        2.31      4.20 o 
  10  -3   3       14.47       21.80      6.21 o 
  11  -3   3       12.11        1.86      5.24 o 
  -9  -2   3        4.64       16.98      8.33 o 
  -8  -2   3        4.19        1.08      7.22 o 
  -7  -2   3      135.10      136.18     10.51 o 
  -6  -2   3        0.30        0.00      2.55 o 
  -5  -2   3      168.60      146.26      7.56 o 
  -4  -2   3        5.87        9.97      2.06 o 
  -3  -2   3     1344.85     1289.05     46.63 o 
  -2  -2   3      293.02      246.97      6.56 o 
  -1  -2   3      260.37      177.16      4.87 o 
   0  -2   3      712.95      701.15     13.97 o 
   1  -2   3      252.27      212.57      6.36 o 
   2  -2   3       41.87       50.54      3.10 o 
   3  -2   3      633.83      616.05     12.78 o 
   4  -2   3       39.55       53.71      2.69 o 
   5  -2   3       31.83       23.69      2.30 o 
   6  -2   3     1195.04     1268.74     26.04 o 
   7  -2   3       28.17       33.55      3.19 o 
   8  -2   3       42.67       37.77      4.29 o 
   9  -2   3      198.63      232.21     13.82 o 
  10  -2   3       14.13       15.75      7.27 o 
  11  -2   3       34.52       31.15      7.25 o 
  -9  -1   3       12.13       26.77      5.70 o 
  -8  -1   3       49.52       48.73     12.16 o 
  -7  -1   3       50.59       50.69      5.06 o 
  -6  -1   3       49.37       39.05      4.65 o 
  -5  -1   3        1.96        0.53      2.22 o 
  -4  -1   3      903.19      916.96     19.31 o 
  -3  -1   3     3013.28     3188.70     57.91 o 
  -2  -1   3     1111.17     1123.77     21.78 o 
  -1  -1   3    10311.64    10754.73    220.77 o 
   0  -1   3     1228.74     1153.49     25.11 o 
   1  -1   3     1651.81     1722.63     31.40 o 
   2  -1   3     4105.24     4938.89    100.96 o 
   3  -1   3     1426.38     1628.68     30.25 o 
   4  -1   3        8.43       10.94      1.57 o 
   5  -1   3     1967.40     1972.34     43.15 o 
   6  -1   3       44.46       41.95      3.05 o 
   7  -1   3       12.32        9.72      2.70 o 
   8  -1   3      162.00      154.37     10.16 o 
   9  -1   3       12.91       16.43     10.56 o 
  10  -1   3        6.71        6.99      6.50 o 
  11  -1   3       46.58       56.49      7.73 o 
  -9   0   3        1.93        3.90      5.72 o 
  -8   0   3        6.96       11.35      6.01 o 
  -7   0   3      274.72      276.92     11.50 o 
  -6   0   3        0.02        2.72      2.78 o 
  -5   0   3      407.93      370.28      9.83 o 
  -4   0   3     1084.31      984.89     36.39 o 
  -3   0   3        0.83        1.06      1.49 o 
  -2   0   3     2741.75     2531.34     89.66 o 
  -1   0   3     2950.14     3372.56     71.31 o 
   0   0   3      984.02     1158.50     21.69 o 
   1   0   3     6280.91     6572.69    114.80 o 
   2   0   3       10.70       17.41      1.51 o 
   3   0   3      601.23      712.35     14.40 o 
   4   0   3     1317.24     1517.68     28.80 o 
   5   0   3      454.37      589.15     14.90 o 
   6   0   3      152.37      155.69      6.16 o 
   7   0   3      251.40      258.17      9.46 o 
   8   0   3      250.20      250.14      8.65 o 
   9   0   3       27.99       22.11      3.95 o 
  10   0   3       54.53       40.40      4.85 o 
  11   0   3       24.92       28.58      6.48 o 
  -9   1   3        0.09        5.48      4.12 o 
  -8   1   3        0.25        3.99      4.65 o 
  -7   1   3        5.86        9.34      3.89 o 
  -6   1   3       41.69       43.52      4.51 o 
  -5   1   3        0.76        0.59      2.60 o 
  -4   1   3        0.60        6.05      2.43 o 
  -3   1   3       66.85       50.84      2.74 o 
  -2   1   3      411.47      434.45     11.68 o 
  -1   1   3     5054.77     5509.03     96.90 o 
   0   1   3        0.08       10.84      1.46 o 
   1   1   3     2418.22     2506.20     51.89 o 
   2   1   3     6201.63     6877.16    120.28 o 
   3   1   3     1799.03     1969.61     36.10 o 
   4   1   3      103.60       77.71      3.34 o 
   5   1   3      290.19      322.46     12.18 o 
   6   1   3      125.17      117.96      5.83 o 
   7   1   3      135.15       99.18     16.15 o 
   8   1   3      289.07      336.05     10.33 o 
   9   1   3        0.15        4.75      3.67 o 
  10   1   3       68.43       86.77      6.40 o 
  11   1   3        0.58        4.67      3.82 o 
  -9   2   3       30.48       29.47      4.99 o 
  -8   2   3       44.49       39.20      4.92 o 
  -7   2   3        0.99        3.82      3.06 o 
  -6   2   3       10.78       12.95      4.22 o 
  -5   2   3      271.40      258.63     10.14 o 
  -4   2   3       11.20       11.84      2.90 o 
  -3   2   3     1250.90     1340.42     31.07 o 
  -2   2   3       64.93       56.28      6.03 o 
  -1   2   3      519.89      511.46     11.43 o 
   0   2   3      106.04      130.60      3.85 o 
   1   2   3     1335.43     1359.85     25.16 o 
   2   2   3     1979.30     1942.21     35.47 o 
   3   2   3     4040.71     4339.64     77.00 o 
   4   2   3      394.42      380.32      9.16 o 
   5   2   3      259.83      260.00      8.39 o 
   6   2   3      144.86      110.55      4.86 o 
   7   2   3       90.41       92.11      4.86 o 
   8   2   3       10.76       11.53      3.13 o 
   9   2   3       92.07       89.23      5.35 o 
  10   2   3       34.09       35.34      4.64 o 
  11   2   3        1.73        0.42      3.86 o 
  -9   3   3        4.22        8.21      4.18 o 
  -8   3   3       19.63       21.83      4.45 o 
  -7   3   3       33.78       34.29      4.51 o 
  -6   3   3      119.74       91.68      6.18 o 
  -5   3   3      100.04      105.71      6.48 o 
  -4   3   3        1.55       -0.66      2.37 o 
  -3   3   3      370.74      307.88     12.99 o 
  -2   3   3      194.09      248.98      6.65 o 
  -1   3   3      608.98      625.90     13.13 o 
   0   3   3      515.51      514.14     10.91 o 
   1   3   3       87.06       70.96      3.59 o 
   2   3   3       12.02       29.61      2.90 o 
   3   3   3      145.77      141.38      4.43 o 
   4   3   3       31.92       20.27      2.13 o 
   5   3   3     1830.45     1838.06     36.57 o 
   6   3   3       62.11       57.17      6.02 o 
   7   3   3        2.40        1.54      2.27 o 
   8   3   3       77.14       70.65      6.53 o 
   9   3   3       41.23       30.05      7.04 o 
  10   3   3        1.04        6.96      3.64 o 
  11   3   3        8.75       21.62      6.69 o 
  -9   4   3       77.34       64.90      6.80 o 
  -8   4   3       14.35       15.64      6.38 o 
  -7   4   3       27.03       29.90      4.67 o 
  -6   4   3      117.83       99.66      6.68 o 
  -5   4   3        6.10        5.99      3.24 o 
  -4   4   3      481.73      437.04     13.94 o 
  -3   4   3       16.44       18.72      2.04 o 
  -2   4   3       26.11       22.24      2.15 o 
  -1   4   3       48.49       54.12      2.92 o 
   0   4   3     1080.81     1088.84     21.31 o 
   1   4   3     1705.91     1891.35     40.11 o 
   2   4   3      686.70      791.41     18.69 o 
   3   4   3     1998.65     2113.83     39.28 o 
   4   4   3      186.88      213.71      6.38 o 
   5   4   3       98.78       90.36      4.25 o 
   6   4   3      449.45      444.46     11.49 o 
   7   4   3      170.80      164.58     15.03 o 
   8   4   3      145.52      146.75      8.03 o 
   9   4   3      149.16      176.41      7.56 o 
  10   4   3        5.09        3.67      3.76 o 
  11   4   3       11.63       -0.99     13.35 o 
  -8   5   3        5.12       11.95      3.89 o 
  -7   5   3        2.06        8.17      3.86 o 
  -6   5   3       26.25       23.33      4.07 o 
  -5   5   3       53.94       55.70      5.25 o 
  -4   5   3       26.11       25.16      3.99 o 
  -3   5   3      120.43      106.06      4.44 o 
  -2   5   3       64.78       67.59      4.19 o 
  -1   5   3      480.81      493.31     11.49 o 
   0   5   3       51.30       46.33      3.32 o 
   1   5   3      776.24      769.17     15.92 o 
   2   5   3       12.29       21.08      1.93 o 
   3   5   3      387.69      414.90      9.92 o 
   4   5   3      149.19      162.35      5.54 o 
   5   5   3      138.12      142.73      5.38 o 
   6   5   3        1.68        3.99      2.36 o 
   7   5   3      176.76      183.72      7.03 o 
   8   5   3      113.91      102.81      9.54 o 
   9   5   3       81.23       85.58      9.77 o 
  10   5   3       33.22       45.01      5.72 o 
  -8   6   3        0.03        9.57      5.19 o 
  -7   6   3       34.24       34.07      6.86 o 
  -6   6   3       41.11       35.48      5.33 o 
  -5   6   3       94.26      108.72      8.40 o 
  -4   6   3      166.90      172.81      8.36 o 
  -3   6   3        5.25       14.57      3.79 o 
  -2   6   3       90.21       96.01      4.46 o 
  -1   6   3       14.32       16.94      2.45 o 
   0   6   3       28.69       18.51      2.36 o 
   1   6   3       36.71       46.14      3.05 o 
   2   6   3      249.01      257.70      8.36 o 
   3   6   3        6.26       13.50      2.11 o 
   4   6   3       55.11       55.23      3.51 o 
   5   6   3        1.80        3.51      2.24 o 
   6   6   3        0.66        3.98      2.69 o 
   7   6   3       28.99       26.26      3.30 o 
   8   6   3       31.72       43.34      4.97 o 
   9   6   3        1.28        6.33      4.87 o 
  10   6   3        0.33       10.74      4.86 o 
  -7   7   3       11.24       14.96      5.95 o 
  -6   7   3        0.10        6.07      3.59 o 
  -5   7   3        3.92       10.29      3.73 o 
  -4   7   3      115.70      102.34      6.73 o 
  -3   7   3      468.24      385.25     24.80 o 
  -2   7   3       30.98       33.57      3.15 o 
  -1   7   3      142.39      145.52      5.69 o 
   0   7   3      217.28      201.20      7.01 o 
   1   7   3      588.30      620.51     14.29 o 
   2   7   3       46.08       39.38      3.11 o 
   3   7   3       80.52       73.62      3.96 o 
   4   7   3      301.59      304.42      8.83 o 
   5   7   3       22.17       24.92      3.09 o 
   6   7   3       18.06       20.75      3.93 o 
   7   7   3       82.07       82.23      9.00 o 
   8   7   3        9.51       11.70      5.07 o 
   9   7   3       95.64      106.31      9.97 o 
  10   7   3        2.04        8.96      5.84 o 
  -7   8   3      141.82      156.12     10.80 o 
  -6   8   3        1.39        5.83      3.86 o 
  -5   8   3       48.87       48.72      5.43 o 
  -4   8   3       34.21       24.92      4.80 o 
  -3   8   3        5.66        7.30      4.25 o 
  -2   8   3      196.65      223.91      9.05 o 
  -1   8   3     1905.96     1772.45     39.62 o 
   0   8   3      154.52      148.66      6.07 o 
   1   8   3      255.06      266.47      9.96 o 
   2   8   3      578.17      555.89     16.14 o 
   3   8   3        2.61        4.98      4.25 o 
   4   8   3       10.66        8.15      3.11 o 
   5   8   3      151.18      155.26     10.48 o 
   6   8   3       22.08       29.23      6.11 o 
   7   8   3       45.87       27.82      6.26 o 
   8   8   3        1.49        9.13      5.30 o 
   9   8   3       32.96       29.45      6.97 o 
  -6   9   3       57.91       72.74      8.45 o 
  -5   9   3       87.84       78.75      6.95 o 
  -4   9   3       11.67       10.51      6.17 o 
  -3   9   3       91.98       91.42      6.60 o 
  -2   9   3        8.52        7.04      3.01 o 
  -1   9   3       56.66       61.73      9.97 o 
   0   9   3      811.64      819.00     22.19 o 
   1   9   3      659.00      609.23     17.79 o 
   2   9   3       97.52      104.61      6.46 o 
   3   9   3       33.43       28.46      4.08 o 
   4   9   3        9.11        8.21      4.74 o 
   5   9   3        0.02        5.89      4.69 o 
   6   9   3        1.92        3.59      4.55 o 
   7   9   3       50.28       40.60      6.62 o 
   8   9   3        0.61        3.21      4.93 o 
  -5  10   3       28.19       39.15      6.94 o 
  -4  10   3        2.53        8.39      5.29 o 
  -3  10   3       27.66       21.66      7.55 o 
  -2  10   3       22.32       21.22      5.27 o 
  -1  10   3      111.40      101.36      8.34 o 
   0  10   3      150.21      162.17     13.82 o 
   1  10   3      146.64      143.80      7.81 o 
   2  10   3       10.81       17.63      5.88 o 
   3  10   3        3.41       -0.85      3.58 o 
   4  10   3       96.60      101.03     12.13 o 
   5  10   3       23.14       29.54      7.45 o 
   6  10   3       37.45       29.37      6.76 o 
   7  10   3        2.89       -6.16      7.19 o 
  -4  11   3        0.00        1.56      5.08 o 
  -3  11   3       79.41       84.59      8.49 o 
  -2  11   3        0.78        8.34      4.99 o 
  -1  11   3        0.32        2.45      3.57 o 
   0  11   3      107.51      111.13     11.44 o 
   1  11   3       22.23       22.77      4.37 o 
   2  11   3       15.88       13.68      5.72 o 
   3  11   3       15.70       18.25      6.01 o 
   4  11   3        1.84        0.98      6.77 o 
   5  11   3        0.28        3.79      5.33 o 
   6  11   3       38.54       23.55      7.28 o 
  -2  12   3        2.54        6.94      7.11 o 
  -1  12   3       48.15       56.65      5.92 o 
   0  12   3        2.62        6.26      4.15 o 
   1  12   3        3.41       13.12      9.23 o 
   2  12   3        7.17        0.30      4.87 o 
   3  12   3       23.09       22.95      5.89 o 
   4  12   3       12.21       10.45      6.28 o 
   5  12   3        2.08       -1.60      5.65 o 
   1  13   3        9.81       18.95      6.62 o 
   0 -12   4        4.04       14.56      7.15 o 
   1 -12   4       20.90       18.41      7.15 o 
   2 -12   4      129.97      154.03     16.11 o 
  -3 -11   4        5.73       21.99      5.76 o 
  -2 -11   4       58.13       73.04     11.84 o 
  -1 -11   4        7.19        7.93      4.21 o 
   0 -11   4       16.91       18.73      4.58 o 
   1 -11   4       96.53      106.04     10.47 o 
   2 -11   4        7.45       18.25      9.37 o 
   3 -11   4        9.86       12.73     12.90 o 
   4 -11   4       61.35       58.20      8.27 o 
   5 -11   4        3.43        9.22      5.17 o 
  -4 -10   4        0.19        1.77      5.99 o 
  -3 -10   4        7.49       13.58      4.67 o 
  -2 -10   4       73.69       84.56      7.32 o 
  -1 -10   4        0.00        4.80      3.58 o 
   0 -10   4       10.10        6.33      3.99 o 
   1 -10   4      110.17      122.24      9.03 o 
   2 -10   4       10.71        7.98      7.96 o 
   3 -10   4        1.29        5.33      4.71 o 
   4 -10   4      240.18      226.33     11.12 o 
   5 -10   4       18.83       20.91      5.00 o 
   6 -10   4        0.17        3.15      6.00 o 
  -5  -9   4       13.55       16.90      5.17 o 
  -4  -9   4        9.88       12.42      5.31 o 
  -3  -9   4        2.18       -0.62      4.01 o 
  -2  -9   4       32.68       37.29      5.17 o 
  -1  -9   4       10.25       10.12      3.56 o 
   0  -9   4      184.57      180.27      9.49 o 
   1  -9   4       14.80       19.30      4.31 o 
   2  -9   4        5.01        6.72      4.73 o 
   3  -9   4       38.52       55.26      6.09 o 
   4  -9   4      108.27       95.20      6.91 o 
   5  -9   4       23.09       21.80      5.15 o 
   6  -9   4      110.56      119.27     10.80 o 
   7  -9   4        2.39       -3.22      5.38 o 
  -6  -8   4       41.71       46.28      8.42 o 
  -5  -8   4        3.90        9.37      4.39 o 
  -4  -8   4      117.11      124.12     10.03 o 
  -3  -8   4        7.00        7.61      3.60 o 
  -2  -8   4       55.16       57.77      5.56 o 
  -1  -8   4      333.56      281.86     13.23 o 
   0  -8   4       92.87       99.80      7.74 o 
   1  -8   4       36.11       34.74      4.76 o 
   2  -8   4      265.74      257.61      8.91 o 
   3  -8   4       21.44       25.60      4.06 o 
   4  -8   4       33.96       35.40      4.49 o 
   5  -8   4       13.65       14.80      3.70 o 
   6  -8   4       86.12       76.52      6.40 o 
   7  -8   4       80.92       64.40      9.66 o 
   8  -8   4        6.37        8.29      9.63 o 
  -7  -7   4        5.86        4.23      4.54 o 
  -6  -7   4        2.90        0.28      4.13 o 
  -5  -7   4       64.53       75.33      6.70 o 
  -4  -7   4       16.54       16.93      4.21 o 
  -3  -7   4       10.73       11.34      3.58 o 
  -2  -7   4      176.78      177.95      8.79 o 
  -1  -7   4      713.69      685.76     20.25 o 
   0  -7   4       50.65       63.34      6.25 o 
   1  -7   4      361.14      365.92     12.00 o 
   2  -7   4      952.88      885.79     19.86 o 
   3  -7   4       33.86       37.36      3.53 o 
   4  -7   4        6.18        5.55      3.24 o 
   5  -7   4      695.62      652.09     26.61 o 
   6  -7   4       39.27       29.85      6.34 o 
   7  -7   4        1.13       -3.40      4.44 o 
   8  -7   4      220.40      198.14     14.08 o 
   9  -7   4       13.24       19.14      6.67 o 
  -7  -6   4        9.01       13.63      4.64 o 
  -6  -6   4        3.88        5.64      4.58 o 
  -5  -6   4       76.13       87.11      6.75 o 
  -4  -6   4        0.04       -2.33      3.20 o 
  -3  -6   4       23.90       17.78      4.08 o 
  -2  -6   4      198.39      180.82      9.84 o 
  -1  -6   4        4.63        2.28      2.98 o 
   0  -6   4        0.01       -0.19      2.02 o 
   1  -6   4     1740.54     1784.80     34.81 o 
   2  -6   4       93.43      101.24      4.73 o 
   3  -6   4        0.02        1.89      1.98 o 
   4  -6   4      995.42      956.63     25.16 o 
   5  -6   4       97.49       96.43      6.26 o 
   6  -6   4       70.31       80.50      6.00 o 
   7  -6   4      276.34      274.76     15.32 o 
   8  -6   4       38.99       32.78      6.52 o 
   9  -6   4       75.78       76.25      9.61 o 
  10  -6   4       57.39       60.40     13.87 o 
  -8  -5   4       13.02       30.11      7.50 o 
  -7  -5   4        1.86        5.15      6.67 o 
  -6  -5   4       11.79        5.84      3.67 o 
  -5  -5   4       45.74       53.61      5.45 o 
  -4  -5   4       76.17       75.12      9.93 o 
  -3  -5   4      125.35      110.81      7.78 o 
  -2  -5   4       13.86       14.42      3.26 o 
  -1  -5   4       32.96       37.04      3.69 o 
   0  -5   4     1208.93     1194.79     23.85 o 
   1  -5   4        4.69        6.65      2.02 o 
   2  -5   4       57.02       65.96      3.60 o 
   3  -5   4      694.46      608.68     14.01 o 
   4  -5   4      140.49      137.38      5.29 o 
   5  -5   4      109.63      137.59     10.75 o 
   6  -5   4      654.83      595.47     17.99 o 
   7  -5   4      134.63      137.88      7.82 o 
   8  -5   4       77.85       72.77      8.15 o 
   9  -5   4       46.14       54.68      8.00 o 
  10  -5   4       23.79       28.78      7.15 o 
  -8  -4   4        3.22        4.38      5.87 o 
  -7  -4   4        2.83        4.55      7.18 o 
  -6  -4   4       67.11       61.74      5.90 o 
  -5  -4   4        3.61        5.60      3.34 o 
  -4  -4   4       39.36       34.75      4.44 o 
  -3  -4   4       81.45       61.41      4.99 o 
  -2  -4   4       49.99       41.80      4.10 o 
  -1  -4   4      223.86      177.67      5.38 o 
   0  -4   4      123.26      132.62      4.59 o 
   1  -4   4       32.87       61.98      3.15 o 
   2  -4   4     1521.15     1671.71     31.97 o 
   3  -4   4      985.00      946.06     19.55 o 
   4  -4   4      868.74      898.25     18.88 o 
   5  -4   4      450.67      435.32     13.51 o 
   6  -4   4       57.42       56.61      4.89 o 
   7  -4   4      321.50      337.87     12.54 o 
   8  -4   4      438.44      456.62     20.31 o 
   9  -4   4        0.07        3.58      4.47 o 
  10  -4   4        5.02        1.36      5.37 o 
  -8  -3   4        1.23       15.26      5.62 o 
  -7  -3   4       78.61       70.20      9.53 o 
  -6  -3   4      162.93      165.79     10.04 o 
  -5  -3   4       19.58       13.57      3.41 o 
  -4  -3   4        2.20        1.33      2.72 o 
  -3  -3   4      245.40      240.71      7.02 o 
  -2  -3   4       81.35       75.65      3.30 o 
  -1  -3   4       12.77        1.57      1.74 o 
   0  -3   4      339.07      279.43      7.21 o 
   1  -3   4      172.31      177.19      5.33 o 
   2  -3   4     1149.77     1306.84     25.24 o 
   3  -3   4       70.54       53.99      3.90 o 
   4  -3   4        8.58       12.78      2.56 o 
   5  -3   4     1168.37     1170.48     23.73 o 
   6  -3   4      425.46      416.78     13.34 o 
   7  -3   4       76.77       73.90      5.29 o 
   8  -3   4      331.08      336.79     12.75 o 
   9  -3   4       76.87       65.48      7.84 o 
  10  -3   4       24.92       26.97      9.00 o 
  11  -3   4       88.68      118.39     27.92 o 
  -9  -2   4       12.47       16.53      6.80 o 
  -8  -2   4        0.23        7.69      5.73 o 
  -7  -2   4       40.74       56.26      7.39 o 
  -6  -2   4        9.67       15.04      5.37 o 
  -5  -2   4       33.73       29.86      3.09 o 
  -4  -2   4        2.32        3.31      2.06 o 
  -3  -2   4       25.58       41.21      3.98 o 
  -2  -2   4      375.67      348.78     11.67 o 
  -1  -2   4      570.92      630.13     13.41 o 
   0  -2   4      356.91      334.33     16.36 o 
   1  -2   4     1016.71     1048.16     20.75 o 
   2  -2   4       22.38       28.98      1.79 o 
   3  -2   4      208.40      215.21      7.59 o 
   4  -2   4     1405.31     1588.91     36.10 o 
   5  -2   4     1245.39     1277.59     25.44 o 
   6  -2   4       13.81       27.61      3.17 o 
   7  -2   4      210.51      199.05      7.09 o 
   8  -2   4       12.63       11.75      3.35 o 
   9  -2   4        3.37        9.52      4.64 o 
  10  -2   4       34.54       45.94      7.33 o 
  11  -2   4      143.14      143.99     12.35 o 
  -9  -1   4        2.57       17.12      6.58 o 
  -8  -1   4        5.87       10.65      5.61 o 
  -7  -1   4        1.93        7.41      5.55 o 
  -6  -1   4      107.97      111.26      6.82 o 
  -5  -1   4      518.89      439.59     22.27 o 
  -4  -1   4      251.09      190.42      6.38 o 
  -3  -1   4      247.73      214.30      6.46 o 
  -2  -1   4      484.59      447.72     10.36 o 
  -1  -1   4      356.22      345.40      8.34 o 
   0  -1   4        5.67        6.53      1.86 o 
   1  -1   4       72.80       65.78      4.55 o 
   2  -1   4     1315.85     1356.91     25.56 o 
   3  -1   4      785.81      895.58     21.38 o 
   4  -1   4      152.31      147.16      4.55 o 
   5  -1   4     1515.51     1769.28     33.93 o 
   6  -1   4       74.05       64.29      3.55 o 
   7  -1   4      120.14      108.30      5.05 o 
   8  -1   4        0.02        5.58      3.25 o 
   9  -1   4        1.09        9.77      4.72 o 
  10  -1   4        3.07        4.75      4.48 o 
  11  -1   4       84.79       98.00      9.82 o 
  -9   0   4        1.46       13.97      6.51 o 
  -8   0   4        0.51       14.12      9.79 o 
  -7   0   4      126.33      105.98      7.14 o 
  -6   0   4       28.03       22.83      3.52 o 
  -5   0   4        6.67        8.49      2.82 o 
  -4   0   4      759.44      721.48     16.16 o 
  -3   0   4        1.69        1.19      1.70 o 
  -2   0   4      257.41      256.71     12.21 o 
  -1   0   4      115.25      130.02      5.32 o 
   0   0   4        0.07        0.54      1.34 o 
   1   0   4      133.74      164.16      4.69 o 
   2   0   4      267.47      348.37      7.96 o 
   3   0   4      194.42      190.17      5.23 o 
   4   0   4       25.29       18.94      1.86 o 
   5   0   4        0.43        1.83      1.73 o 
   6   0   4      107.54       88.15      5.14 o 
   7   0   4       17.34       16.89      5.78 o 
   8   0   4       11.91       13.22      2.90 o 
   9   0   4      179.17      181.90      7.50 o 
  10   0   4        3.07       -6.51      6.31 o 
  11   0   4       17.06       23.66      6.30 o 
  -9   1   4        0.22        2.33      4.76 o 
  -8   1   4       21.42       20.57      4.39 o 
  -7   1   4       53.36       43.74      4.96 o 
  -6   1   4        9.43        4.01      2.88 o 
  -5   1   4       43.00       30.97      3.93 o 
  -4   1   4       28.29       33.17      6.14 o 
  -3   1   4        4.76        4.14      1.76 o 
  -2   1   4      255.00      213.32      6.14 o 
  -1   1   4        9.01       13.04      1.78 o 
   0   1   4      172.93      151.34      4.55 o 
   1   1   4      201.26      214.53      6.58 o 
   2   1   4     1335.02     1300.11     24.57 o 
   3   1   4      367.09      433.86     11.37 o 
   4   1   4      107.51       89.48      4.05 o 
   5   1   4      259.36      273.62      7.63 o 
   6   1   4      141.45      142.50      6.15 o 
   7   1   4      324.00      333.24      9.85 o 
   8   1   4        3.59        5.86      2.45 o 
   9   1   4        0.12        1.48      2.65 o 
  10   1   4        3.20        9.22      3.54 o 
  11   1   4        3.30       10.17      7.11 o 
  -9   2   4        6.70        6.63      5.65 o 
  -8   2   4       12.54       17.46      4.03 o 
  -7   2   4       13.62        8.75      3.60 o 
  -6   2   4       21.93       25.73      3.91 o 
  -5   2   4      125.25      105.83      7.52 o 
  -4   2   4       46.69       43.34      6.39 o 
  -3   2   4      202.55      214.09      6.35 o 
  -2   2   4      304.31      297.25      8.93 o 
  -1   2   4       53.87       64.02      3.02 o 
   0   2   4       16.07       14.62      1.67 o 
   1   2   4      943.36      924.81     18.06 o 
   2   2   4      529.99      484.39     10.44 o 
   3   2   4       98.33       93.61      4.02 o 
   4   2   4       10.51       11.09      2.10 o 
   5   2   4       38.64       40.17      4.71 o 
   6   2   4     1179.11     1170.56     33.86 o 
   7   2   4      130.05      136.35      6.79 o 
   8   2   4       70.02       63.14      4.37 o 
   9   2   4      266.94      248.90     12.98 o 
  10   2   4        0.91        1.75      3.32 o 
  11   2   4       22.99       32.48      7.26 o 
  -8   3   4      167.19      165.38      9.78 o 
  -7   3   4        0.02        9.66      3.53 o 
  -6   3   4      130.63      116.28     11.23 o 
  -5   3   4      439.71      431.57     14.55 o 
  -4   3   4       14.78       12.99      3.14 o 
  -3   3   4       80.64       73.83      3.43 o 
  -2   3   4      519.00      505.30     13.95 o 
  -1   3   4     1592.26     1849.98     34.87 o 
   0   3   4       31.26       30.18      2.22 o 
   1   3   4      902.47      874.66     17.40 o 
   2   3   4      373.06      396.20     10.79 o 
   3   3   4      436.45      510.46     11.27 o 
   4   3   4     5679.48     6250.45    125.95 o 
   5   3   4     1491.96     1512.97     29.68 o 
   6   3   4       12.76       11.54      2.45 o 
   7   3   4       46.08       44.80      4.12 o 
   8   3   4       42.85       50.94      4.14 o 
   9   3   4       65.83       76.12      5.18 o 
  10   3   4       69.21       48.32     10.12 o 
  11   3   4       11.56       21.82      5.40 o 
  -8   4   4        0.98       -0.09      3.66 o 
  -7   4   4       38.33       44.18      5.33 o 
  -6   4   4      235.90      238.94     10.81 o 
  -5   4   4       48.71       50.19      7.25 o 
  -4   4   4      144.49      118.48      6.68 o 
  -3   4   4        0.03       -1.17      2.44 o 
  -2   4   4        0.08        3.34      2.47 o 
  -1   4   4      113.56      115.65      4.72 o 
   0   4   4      102.65      102.91      3.96 o 
   1   4   4      507.39      529.39     13.75 o 
   2   4   4      646.91      613.08     15.56 o 
   3   4   4     1249.73     1338.33     30.14 o 
   4   4   4      955.17      973.23     20.07 o 
   5   4   4        0.71       -0.49      1.86 o 
   6   4   4        1.07        3.44      2.36 o 
   7   4   4      508.84      489.00     15.12 o 
   8   4   4       36.18       31.95      5.14 o 
   9   4   4       32.91       23.53      5.67 o 
  10   4   4       16.02       10.52      3.91 o 
  11   4   4        0.56        1.84      4.85 o 
  -8   5   4        9.40       21.15      4.99 o 
  -7   5   4        2.36        5.22      4.21 o 
  -6   5   4      112.16      119.57      9.20 o 
  -5   5   4       52.23       48.07      6.43 o 
  -4   5   4       16.72       14.63      3.57 o 
  -3   5   4      924.10      888.66     23.43 o 
  -2   5   4       23.96       26.36      4.05 o 
  -1   5   4       61.70       60.97      3.34 o 
   0   5   4      293.24      256.31      9.71 o 
   1   5   4      112.94      119.20      5.50 o 
   2   5   4       97.20      114.77      5.39 o 
   3   5   4      357.23      312.17     10.00 o 
   4   5   4        8.91       12.70      2.32 o 
   5   5   4      229.26      216.76      7.02 o 
   6   5   4        0.59        1.51      2.30 o 
   7   5   4        4.33        1.81      2.45 o 
   8   5   4        8.16       13.57      3.07 o 
   9   5   4        8.86       11.65      5.79 o 
  10   5   4        5.47       11.27      6.84 o 
  -7   6   4       23.32       28.38      5.18 o 
  -6   6   4       32.35       28.05      4.91 o 
  -5   6   4       29.38       28.14      4.49 o 
  -4   6   4      137.86      148.22      8.43 o 
  -3   6   4       71.37       71.97      6.76 o 
  -2   6   4        0.02        3.59      2.23 o 
  -1   6   4      294.72      250.83      9.22 o 
   0   6   4       39.15       47.30      3.63 o 
   1   6   4       21.92       24.18      2.62 o 
   2   6   4      505.32      448.47     16.07 o 
   3   6   4        0.09        0.97      2.42 o 
   4   6   4      150.80      118.66      6.25 o 
   5   6   4      109.41       97.63      4.68 o 
   6   6   4       27.69       25.55      3.20 o 
   7   6   4       53.49       56.04      4.69 o 
   8   6   4        4.61        5.20      5.98 o 
   9   6   4        0.70        5.63      4.42 o 
  10   6   4        2.93       10.35      5.49 o 
  -7   7   4       13.51       11.42      4.32 o 
  -6   7   4        0.46        3.24      3.78 o 
  -5   7   4       11.77        7.96      3.73 o 
  -4   7   4       93.49       94.72      8.17 o 
  -3   7   4       28.70       25.84      5.98 o 
  -2   7   4       29.65       42.89      3.57 o 
  -1   7   4       75.05       71.02      4.14 o 
   0   7   4        1.41        5.22      2.54 o 
   1   7   4        4.43        0.27      2.62 o 
   2   7   4       60.72       62.71      7.87 o 
   3   7   4        2.00        1.33      2.65 o 
   4   7   4        1.51        2.48      3.00 o 
   5   7   4       16.11       16.92      3.53 o 
   6   7   4       21.33       18.73      3.70 o 
   7   7   4       16.11       14.34      4.58 o 
   8   7   4       14.82       15.62      4.77 o 
   9   7   4        0.18        4.46      5.03 o 
  10   7   4        0.00        3.60      4.84 o 
  -6   8   4        0.16        2.13      3.94 o 
  -5   8   4      125.70      153.97      9.18 o 
  -4   8   4      191.42      164.14     10.36 o 
  -3   8   4       12.43        9.31      3.60 o 
  -2   8   4     2079.06     2113.71     48.93 o 
  -1   8   4      304.24      313.97     11.32 o 
   0   8   4       83.69       80.49      5.43 o 
   1   8   4      337.60      328.46     18.02 o 
   2   8   4       14.42       12.85      3.38 o 
   3   8   4        2.32        4.10      3.09 o 
   4   8   4      830.19      788.23     21.32 o 
   5   8   4       96.27       83.00      5.89 o 
   6   8   4       63.07       69.47     10.39 o 
   7   8   4       49.82       51.71      7.32 o 
   8   8   4        7.30       12.33      5.63 o 
   9   8   4        4.91       13.71      5.75 o 
  -6   9   4       23.71       28.95      5.97 o 
  -5   9   4        2.24        4.01      4.55 o 
  -4   9   4       86.76       93.45      9.02 o 
  -3   9   4       13.78       13.01      4.87 o 
  -2   9   4       14.98       14.36      4.50 o 
  -1   9   4       92.62      105.17      7.15 o 
   0   9   4      360.39      385.52     16.53 o 
   1   9   4       18.18       25.65      4.83 o 
   2   9   4      105.33      100.54      7.87 o 
   3   9   4        0.68        2.58      2.96 o 
   4   9   4        1.51        4.33      3.24 o 
   5   9   4       42.62       30.86      6.54 o 
   6   9   4      120.73      125.38     12.36 o 
   7   9   4        8.06        8.44      5.76 o 
   8   9   4        0.18       -5.63      5.20 o 
  -5  10   4        2.26        7.92      5.80 o 
  -4  10   4        1.17        7.70      5.27 o 
  -3  10   4        3.00        7.15      8.72 o 
  -2  10   4        7.68        1.58      4.21 o 
  -1  10   4       14.36       15.25      4.31 o 
   0  10   4       23.33       27.14      4.23 o 
   1  10   4       16.34       16.93      3.84 o 
   2  10   4        1.35        4.17      3.14 o 
   3  10   4       62.91       68.42      7.59 o 
   4  10   4       13.63        8.34      5.26 o 
   5  10   4       29.87       25.46      6.13 o 
   6  10   4       72.92       75.59      9.24 o 
   7  10   4        4.06       10.35      5.93 o 
   8  10   4       10.67       14.13      7.07 o 
  -3  11   4       48.25       63.65      8.00 o 
  -2  11   4        7.37        8.23      5.32 o 
  -1  11   4       88.24      101.72     18.16 o 
   0  11   4       20.89       14.28      5.29 o 
   1  11   4        0.05       14.56      3.97 o 
   2  11   4       24.58       32.26      4.72 o 
   3  11   4        8.32       11.44      5.44 o 
   4  11   4       16.84       10.03      5.14 o 
   5  11   4       34.19       40.70      7.34 o 
   6  11   4       19.36       18.02      8.94 o 
  -2  12   4       21.09       25.65      6.37 o 
  -1  12   4       10.07       18.62      5.64 o 
   0  12   4        1.22       15.96      4.69 o 
   1  12   4       11.21       10.09      4.52 o 
   2  12   4        0.42       -2.40      9.00 o 
   3  12   4        4.49        5.52      5.35 o 
   4  12   4       37.67       54.72      8.58 o 
   5  12   4       12.27       11.59      6.31 o 
  -2 -11   5        0.05        4.85      5.07 o 
  -1 -11   5       33.38       26.03      7.15 o 
   0 -11   5       97.09      108.16     11.21 o 
   1 -11   5       16.48       34.60     11.73 o 
   2 -11   5       53.09       39.70      7.82 o 
   3 -11   5      135.22      145.65     15.82 o 
   4 -11   5        1.51       16.06      6.67 o 
  -3 -10   5       17.74       17.56      6.63 o 
  -2 -10   5       22.39       24.31      4.91 o 
  -1 -10   5      102.81      112.60     12.55 o 
   0 -10   5       35.35       32.38      7.37 o 
   1 -10   5       45.99       49.51     18.84 o 
   2 -10   5      252.85      244.59     17.16 o 
   3 -10   5       17.97       31.23      7.51 o 
   4 -10   5        3.40        5.06      4.07 o 
   5 -10   5      156.62      149.15      9.50 o 
   6 -10   5      176.58      173.84     13.27 o 
  -5  -9   5        2.19        7.84      5.06 o 
  -4  -9   5        0.25        1.19      4.34 o 
  -3  -9   5       10.64       15.76      4.73 o 
  -2  -9   5        7.87        4.94      3.98 o 
  -1  -9   5        5.22        9.18      5.01 o 
   0  -9   5       28.41       18.38      4.75 o 
   1  -9   5       24.97       24.41      6.10 o 
   2  -9   5      100.84       93.36     16.74 o 
   3  -9   5       29.87       28.46      6.06 o 
   4  -9   5        1.82        1.83      5.18 o 
   5  -9   5      145.45      154.67      9.24 o 
   6  -9   5        0.11        0.38      4.33 o 
   7  -9   5        2.03        8.46      6.76 o 
  -5  -8   5        6.98       11.49      4.71 o 
  -4  -8   5        1.42        4.65      4.32 o 
  -3  -8   5       76.05       87.52      7.23 o 
  -2  -8   5      188.59      167.57      9.08 o 
  -1  -8   5      331.78      338.00     13.41 o 
   0  -8   5        0.81        0.88      3.85 o 
   1  -8   5      149.29      146.99      8.81 o 
   2  -8   5      154.29      141.26      7.70 o 
   3  -8   5      128.31      134.43     11.08 o 
   4  -8   5      240.67      229.18     11.37 o 
   5  -8   5       55.61       44.26      8.11 o 
   6  -8   5       51.24       59.18      6.03 o 
   7  -8   5      203.02      187.46     16.15 o 
   8  -8   5       23.82       26.02      6.97 o 
  -6  -7   5        9.25       13.40     10.56 o 
  -5  -7   5        6.96       21.56      6.13 o 
  -4  -7   5       40.67       42.72      5.89 o 
  -3  -7   5       13.59       12.81      3.97 o 
  -2  -7   5      105.22       81.79      6.27 o 
  -1  -7   5       13.54        7.57      4.02 o 
   0  -7   5      125.04      116.07      7.30 o 
   1  -7   5      297.79      318.00     12.34 o 
   2  -7   5     1671.76     1735.34     34.87 o 
   3  -7   5      601.88      592.36     17.91 o 
   4  -7   5      455.05      428.31     18.67 o 
   5  -7   5       25.31       16.15      6.10 o 
   6  -7   5       87.11       92.81      6.75 o 
   7  -7   5       30.70       42.79      7.59 o 
   8  -7   5       48.88       38.01      9.01 o 
   9  -7   5       37.17       31.23      7.31 o 
  -7  -6   5        6.51       18.59      6.72 o 
  -6  -6   5        5.73        6.60      6.59 o 
  -5  -6   5       20.49       22.74      4.45 o 
  -4  -6   5       22.13       17.11      5.48 o 
  -3  -6   5      129.68      136.99      7.99 o 
  -2  -6   5        8.30        9.25      3.88 o 
  -1  -6   5      330.89      268.75     23.54 o 
   0  -6   5      821.14      841.70     23.04 o 
   1  -6   5      497.96      487.47     12.24 o 
   2  -6   5       74.64       56.10      3.87 o 
   3  -6   5       83.50       96.26      6.03 o 
   4  -6   5      340.10      346.53     15.69 o 
   5  -6   5        8.89       13.08      3.65 o 
   6  -6   5      527.32      513.07     16.92 o 
   7  -6   5        0.48        4.44      3.31 o 
   8  -6   5       19.98        9.96      5.31 o 
   9  -6   5      127.49      133.07     11.68 o 
  -7  -5   5        0.70       -5.35      5.39 o 
  -6  -5   5       18.02       26.40      4.78 o 
  -5  -5   5       39.76       38.48      4.86 o 
  -4  -5   5       11.35       10.64      3.73 o 
  -3  -5   5       68.63       59.75      6.78 o 
  -2  -5   5      146.57      143.66      7.79 o 
  -1  -5   5      610.66      566.45     17.08 o 
   0  -5   5      393.32      353.13      9.33 o 
   1  -5   5      611.18      606.23     16.19 o 
   2  -5   5      457.18      515.22     12.43 o 
   3  -5   5      242.56      224.69      7.01 o 
   4  -5   5       51.92       56.33      4.91 o 
   5  -5   5     1728.59     1687.55     40.11 o 
   6  -5   5      958.76      827.38     23.19 o 
   7  -5   5       54.24       67.06      5.78 o 
   8  -5   5      208.48      196.75     13.02 o 
   9  -5   5        7.15        7.10      5.17 o 
  10  -5   5        0.06        7.83      5.60 o 
  -7  -4   5        0.61       11.95      6.29 o 
  -6  -4   5       33.27       34.55      6.72 o 
  -5  -4   5        0.01        2.52      3.37 o 
  -4  -4   5       62.22       46.42      5.02 o 
  -3  -4   5      104.70       97.34      6.35 o 
  -2  -4   5       46.31       39.67      4.50 o 
  -1  -4   5       51.42       55.00      3.64 o 
   0  -4   5        2.56        7.39      2.20 o 
   1  -4   5       19.67       13.75      2.28 o 
   2  -4   5       13.62       21.72      2.48 o 
   3  -4   5      232.54      211.81      6.29 o 
   4  -4   5        5.56        0.97      2.50 o 
   5  -4   5       83.53       89.09      5.86 o 
   6  -4   5        0.29        3.10      3.05 o 
   7  -4   5       95.81       75.69      7.33 o 
   8  -4   5        3.11        2.12      3.24 o 
   9  -4   5       47.03       42.61      6.99 o 
  10  -4   5       28.51       33.18     10.65 o 
  -8  -3   5        0.01        3.89      6.72 o 
  -7  -3   5        0.46        3.94      5.33 o 
  -6  -3   5        0.39        2.29      4.58 o 
  -5  -3   5      248.17      268.58     11.31 o 
  -4  -3   5      467.09      419.23     16.72 o 
  -3  -3   5      412.72      376.54     12.85 o 
  -2  -3   5       32.52       28.56      2.65 o 
  -1  -3   5        9.93        8.72      2.14 o 
   0  -3   5      560.13      607.06     13.51 o 
   1  -3   5      744.03      744.31     18.96 o 
   2  -3   5        1.41        3.02      1.58 o 
   3  -3   5      577.59      557.76     15.57 o 
   4  -3   5      295.58      313.87     10.78 o 
   5  -3   5       47.77       60.90      5.30 o 
   6  -3   5        0.08        2.24      2.88 o 
   7  -3   5      175.61      149.59     10.01 o 
   8  -3   5      342.22      313.16     12.43 o 
   9  -3   5        0.44       -1.20      4.38 o 
  10  -3   5       93.04       91.90     13.81 o 
  11  -3   5      215.60      233.92     15.80 o 
  -8  -2   5       19.02       14.44      8.09 o 
  -7  -2   5        5.28        9.91      5.72 o 
  -6  -2   5        2.06        4.04      9.45 o 
  -5  -2   5      348.07      291.97     11.39 o 
  -4  -2   5        2.06        1.19      2.45 o 
  -3  -2   5      383.33      370.14     16.17 o 
  -2  -2   5        2.72        7.77      2.08 o 
  -1  -2   5      536.79      459.17     10.88 o 
   0  -2   5       41.72       72.73      3.47 o 
   1  -2   5     1725.17     2194.73     48.38 o 
   2  -2   5        3.01        8.35      1.81 o 
   3  -2   5      125.07      129.92      5.98 o 
   4  -2   5       88.46       85.66      5.09 o 
   5  -2   5      690.17      683.78     19.63 o 
   6  -2   5      306.70      281.23     10.50 o 
   7  -2   5        3.19        6.69      3.08 o 
   8  -2   5       42.09       54.61      5.13 o 
   9  -2   5       16.86        8.95      4.37 o 
  10  -2   5        4.98        4.14     13.10 o 
  11  -2   5        3.43       10.79      5.97 o 
  -8  -1   5       12.66       14.41     11.01 o 
  -7  -1   5       12.21       12.74      7.35 o 
  -6  -1   5      345.33      351.62     17.72 o 
  -5  -1   5      334.17      322.76     24.78 o 
  -4  -1   5      320.44      292.02     15.49 o 
  -3  -1   5       29.32       23.53      2.70 o 
  -2  -1   5     1792.98     1837.42     35.25 o 
  -1  -1   5      122.79      144.42      5.08 o 
   0  -1   5     3809.69     3936.86    104.42 o 
   1  -1   5     1589.51     1654.75     31.22 o 
   2  -1   5      173.88      209.91      5.79 o 
   3  -1   5        1.91        9.62      2.35 o 
   4  -1   5      754.86      818.15     20.67 o 
   5  -1   5      258.85      257.39      7.17 o 
   6  -1   5       36.92       34.82      3.22 o 
   7  -1   5       12.32       12.29      3.20 o 
   8  -1   5       12.84       13.52      5.41 o 
   9  -1   5       47.72       54.11      5.38 o 
  10  -1   5        6.01        6.69      4.88 o 
  11  -1   5       12.15        7.70      5.77 o 
  -8   0   5        8.69       17.85      6.43 o 
  -7   0   5       20.51       23.37      5.54 o 
  -6   0   5       50.59       36.78      4.45 o 
  -5   0   5       18.26       17.72      3.41 o 
  -4   0   5      205.47      175.49      6.48 o 
  -3   0   5      469.23      482.84     11.90 o 
  -2   0   5      250.66      208.17      7.85 o 
  -1   0   5      157.98      143.62      9.79 o 
   0   0   5      947.02      938.03     19.03 o 
   1   0   5      237.11      187.77      5.52 o 
   2   0   5     1151.12     1053.40     20.68 o 
   3   0   5      174.83      199.54      5.67 o 
   4   0   5      109.66      147.16      4.84 o 
   5   0   5       64.35       78.37      3.66 o 
   6   0   5        7.59       15.36      2.38 o 
   7   0   5      331.83      328.57      9.61 o 
   8   0   5       28.44       25.84      3.25 o 
   9   0   5      249.32      225.18     10.22 o 
  10   0   5      108.56      130.79     10.33 o 
  11   0   5       19.74        6.94      7.73 o 
  -8   1   5        9.56       17.03      6.12 o 
  -7   1   5        7.29        8.85      4.44 o 
  -6   1   5        2.09        3.81      3.49 o 
  -5   1   5       57.09       44.43      5.35 o 
  -4   1   5        0.33        1.98      2.59 o 
  -3   1   5      278.51      254.81      8.74 o 
  -2   1   5     1147.68     1131.30     22.99 o 
  -1   1   5        0.04        1.83      2.49 o 
   0   1   5     1342.27     1331.56     25.71 o 
   1   1   5      173.77      146.85      6.22 o 
   2   1   5      473.15      396.31      9.26 o 
   3   1   5      840.94      864.94     26.32 o 
   4   1   5      231.81      242.06      6.84 o 
   5   1   5      380.99      431.40     10.68 o 
   6   1   5      534.08      520.64     12.74 o 
   7   1   5        0.11        2.80      2.27 o 
   8   1   5        5.05        3.84      2.52 o 
   9   1   5       52.31       62.82      5.03 o 
  10   1   5        2.17        8.14      3.91 o 
  11   1   5        6.69       19.98      5.45 o 
  -8   2   5        4.79       10.81      4.20 o 
  -7   2   5       14.28       12.85      3.83 o 
  -6   2   5      113.95      106.93      7.01 o 
  -5   2   5      167.73      155.72      7.94 o 
  -4   2   5       87.22       66.39      5.25 o 
  -3   2   5       96.92       91.83      5.10 o 
  -2   2   5      687.32      598.32     16.13 o 
  -1   2   5       44.96       61.81      3.33 o 
   0   2   5        0.30        4.93      2.06 o 
   1   2   5      804.44      771.04     15.92 o 
   2   2   5        6.80       17.97      1.95 o 
   3   2   5      262.23      250.21      6.74 o 
   4   2   5      233.24      204.18      6.17 o 
   5   2   5      710.34      731.00     25.12 o 
   6   2   5        0.01        1.65      2.00 o 
   7   2   5      164.83      177.13      6.73 o 
   8   2   5        6.18        3.06      3.00 o 
   9   2   5       72.93       80.60      5.93 o 
  10   2   5        1.54        4.84      2.92 o 
  11   2   5       86.56       96.60     28.47 o 
  -8   3   5       30.01       38.57      5.59 o 
  -7   3   5        0.03        0.54      6.32 o 
  -6   3   5        0.05        3.01      3.18 o 
  -5   3   5       64.45       60.01      5.25 o 
  -4   3   5       34.40       33.09      4.05 o 
  -3   3   5      110.96       98.73      5.94 o 
  -2   3   5       41.15       37.44      2.79 o 
  -1   3   5        2.31        5.19      1.92 o 
   0   3   5     3901.60     3931.54     70.84 o 
   1   3   5       62.05       61.41      2.99 o 
   2   3   5      611.06      580.22     12.51 o 
   3   3   5      742.58      775.16     16.15 o 
   4   3   5      340.98      318.77      8.36 o 
   5   3   5       86.00       82.64      5.81 o 
   6   3   5      580.58      623.72     17.17 o 
   7   3   5       53.04       32.93      5.89 o 
   8   3   5      137.90      117.91      6.62 o 
   9   3   5      197.15      218.86      8.48 o 
  10   3   5        3.87        6.79      3.41 o 
  11   3   5       19.23       30.03      6.05 o 
  -8   4   5       13.55        7.40      8.60 o 
  -7   4   5       59.64       58.89      5.97 o 
  -6   4   5        6.91        6.78      3.58 o 
  -5   4   5       60.32       56.83      5.37 o 
  -4   4   5       31.93       35.69      4.38 o 
  -3   4   5      111.39      109.24      6.40 o 
  -2   4   5      138.48      149.23      5.52 o 
  -1   4   5      275.49      198.11      6.75 o 
   0   4   5      374.79      384.92      9.59 o 
   1   4   5      935.21     1016.85     20.48 o 
   2   4   5     3276.15     3564.99     73.80 o 
   3   4   5      386.30      307.92      9.78 o 
   4   4   5      846.35      802.11     20.05 o 
   5   4   5       35.96       40.67      3.08 o 
   6   4   5        0.52        2.41      2.41 o 
   7   4   5      277.70      245.06      8.35 o 
   8   4   5      432.44      466.10     13.01 o 
   9   4   5        1.83        6.48      2.91 o 
  10   4   5       51.95       54.79      5.98 o 
  11   4   5       12.38       16.45      6.57 o 
  -7   5   5        8.91       13.31      4.18 o 
  -6   5   5        3.40        2.69      3.75 o 
  -5   5   5       81.96       87.52      6.53 o 
  -4   5   5       30.91       40.32      4.77 o 
  -3   5   5       19.23       22.38      5.81 o 
  -2   5   5       35.71       39.22      3.30 o 
  -1   5   5       32.71       43.23      4.60 o 
   0   5   5        6.32        7.14      2.37 o 
   1   5   5       34.38       39.19      3.61 o 
   2   5   5        4.10        8.86      5.26 o 
   3   5   5       10.04       17.57      3.15 o 
   4   5   5        8.59       12.94      3.15 o 
   5   5   5       84.21       82.34      5.22 o 
   6   5   5       43.23       41.82      3.61 o 
   7   5   5       63.93       49.23      3.98 o 
   8   5   5       59.53       51.81      4.28 o 
   9   5   5       27.44       24.88      4.18 o 
  10   5   5        0.06        8.75      7.68 o 
  11   5   5        1.36       10.02      6.04 o 
  -7   6   5        3.27        2.81      4.31 o 
  -6   6   5        6.83        1.52      6.12 o 
  -5   6   5       30.56       34.80      5.28 o 
  -4   6   5       24.30       17.34      6.92 o 
  -3   6   5       57.22       71.61      5.75 o 
  -2   6   5      283.86      262.57     19.66 o 
  -1   6   5        3.92        4.87      2.19 o 
   0   6   5       62.69       57.03      3.48 o 
   1   6   5      585.39      530.33     15.03 o 
   2   6   5      361.62      350.23     11.33 o 
   3   6   5       91.18       91.68      5.66 o 
   4   6   5      642.18      624.89     17.44 o 
   5   6   5        2.30        2.88      2.85 o 
   6   6   5       63.91       55.33      4.94 o 
   7   6   5      203.22      215.71      9.43 o 
   8   6   5       46.77       41.82      5.26 o 
   9   6   5       25.76       27.73      8.12 o 
  10   6   5       20.77       33.96      6.59 o 
  -6   7   5        1.54        1.70      8.07 o 
  -5   7   5        1.92        6.95      4.08 o 
  -4   7   5        0.01        8.43      3.47 o 
  -3   7   5        0.40        6.59      3.58 o 
  -2   7   5       13.83       14.10      3.79 o 
  -1   7   5       31.30       33.93      4.04 o 
   0   7   5      317.24      301.12     13.37 o 
   1   7   5       35.29       28.04      3.63 o 
   2   7   5      103.84      109.80      6.73 o 
   3   7   5        2.67        4.90      2.85 o 
   4   7   5       57.36       49.30      4.61 o 
   5   7   5        5.08        6.12      3.09 o 
   6   7   5       49.60       54.33      5.02 o 
   7   7   5        0.10        4.54      4.05 o 
   8   7   5       36.28       34.21      6.14 o 
   9   7   5        8.10       16.22      5.11 o 
  10   7   5        0.39        8.41      5.82 o 
  -6   8   5        6.36        9.90      4.71 o 
  -5   8   5        9.95       14.42      4.29 o 
  -4   8   5       48.70       34.62      9.10 o 
  -3   8   5       17.90       18.99      5.07 o 
  -2   8   5        4.60       14.55      5.14 o 
  -1   8   5      120.71      149.87      7.49 o 
   0   8   5      104.06      117.36      8.44 o 
   1   8   5        4.45        0.46      2.71 o 
   2   8   5        0.40       -1.18      2.68 o 
   3   8   5      141.38      169.12     11.70 o 
   4   8   5       14.84       13.00      3.63 o 
   5   8   5       10.59        6.88      3.62 o 
   6   8   5        9.96       10.38      4.66 o 
   7   8   5        6.49        7.93      5.14 o 
   8   8   5        0.01        5.72      5.53 o 
   9   8   5        0.53       -4.98      4.68 o 
  -5   9   5        0.30        5.21      5.61 o 
  -4   9   5       58.83       52.50      7.26 o 
  -3   9   5        5.03        7.59      6.38 o 
  -2   9   5       50.57       40.51      7.48 o 
  -1   9   5      110.13      109.03      6.81 o 
   0   9   5      151.33      114.35     10.88 o 
   1   9   5       66.75       72.19      5.59 o 
   2   9   5      210.91      198.24      9.07 o 
   3   9   5        0.61        6.17      3.28 o 
   4   9   5       25.72       32.18      5.71 o 
   5   9   5       51.69       73.82      5.98 o 
   6   9   5       15.72       13.02      5.85 o 
   7   9   5        1.60        3.22      5.00 o 
   8   9   5       26.53       38.45      7.71 o 
  -4  10   5        0.19        4.45      7.80 o 
  -3  10   5       13.84       16.15      5.81 o 
  -2  10   5       39.93       47.96      7.02 o 
  -1  10   5      102.08      107.58     15.54 o 
   0  10   5      193.19      160.10      8.56 o 
   1  10   5       48.65       34.09      4.65 o 
   2  10   5       17.81       22.12      4.14 o 
   3  10   5       12.52       10.99      3.95 o 
   4  10   5        3.38        6.42      3.83 o 
   5  10   5        1.39        1.29      4.65 o 
   6  10   5        4.92        6.54      5.19 o 
   7  10   5        5.39        1.62      5.46 o 
   8  10   5       11.01       13.04      7.20 o 
  -3  11   5        6.12        7.05      5.72 o 
  -2  11   5       13.38       18.42     13.53 o 
  -1  11   5        4.61       12.47      6.98 o 
   0  11   5        7.37       14.54      4.51 o 
   1  11   5        1.72       11.75      4.04 o 
   2  11   5       31.76       38.24      8.32 o 
   3  11   5       99.88       99.53      7.36 o 
   4  11   5       89.32      114.95     16.37 o 
   5  11   5       21.64       52.40     13.00 o 
   6  11   5       11.11        2.86      7.71 o 
  -1  12   5        8.35       12.15      5.67 o 
   0  12   5       21.18       27.04      5.37 o 
   1  12   5        2.71       12.75      5.33 o 
   2  12   5       10.23       13.27      4.75 o 
   3  12   5       52.24       65.41     10.11 o 
   4  12   5       31.81       23.96      8.58 o 
   0 -11   6       10.20       11.17      8.44 o 
   1 -11   6       21.73       22.27     10.70 o 
   2 -11   6      170.43      173.34     19.27 o 
   3 -11   6       43.98       47.87      9.32 o 
  -2 -10   6       28.04       25.68      6.79 o 
  -1 -10   6       49.72       41.00      8.40 o 
   0 -10   6       93.40       87.75     10.14 o 
   1 -10   6        9.76       10.61      8.58 o 
   2 -10   6       42.68       60.64      8.42 o 
   3 -10   6       68.61       82.12     15.60 o 
   4 -10   6       31.53       36.95      7.90 o 
   5 -10   6        0.38        8.53      4.58 o 
  -4  -9   6        0.30       10.16      5.01 o 
  -3  -9   6       22.90       29.77      5.18 o 
  -2  -9   6       20.29       27.10      4.99 o 
  -1  -9   6       21.46       28.85      5.03 o 
   0  -9   6        0.83        7.05     10.43 o 
   1  -9   6       14.97       15.81      5.83 o 
   2  -9   6        3.58       11.55      5.49 o 
   3  -9   6       19.07       19.85      7.09 o 
   4  -9   6       99.89       82.19      6.96 o 
   5  -9   6        7.40       16.05      4.75 o 
   6  -9   6       11.26       20.85      6.66 o 
   7  -9   6        4.72        7.72      6.59 o 
  -5  -8   6        5.23        9.46      6.16 o 
  -4  -8   6        1.25        6.55      9.84 o 
  -3  -8   6       11.93       12.40      4.44 o 
  -2  -8   6       29.12       31.68      5.22 o 
  -1  -8   6       38.13       51.29      5.95 o 
   0  -8   6        2.08        5.08      4.30 o 
   1  -8   6        0.36        4.34      4.75 o 
   2  -8   6      303.53      267.60     15.17 o 
   3  -8   6       23.45       28.47      4.64 o 
   4  -8   6       88.57       94.69      7.05 o 
   5  -8   6      183.49      166.91      9.39 o 
   6  -8   6        2.79        2.49      3.94 o 
   7  -8   6       14.69       16.21      4.94 o 
   8  -8   6       13.85        7.54      6.51 o 
  -5  -7   6        3.37        5.70      4.51 o 
  -4  -7   6        7.47       -3.79      3.69 o 
  -3  -7   6       10.19        6.00      4.90 o 
  -2  -7   6       23.09       25.03      4.27 o 
  -1  -7   6       34.53       21.90      4.39 o 
   0  -7   6       15.60       23.40      4.60 o 
   1  -7   6       10.48       15.40      3.90 o 
   2  -7   6       17.06       18.96      3.95 o 
   3  -7   6       65.68       65.24      9.67 o 
   4  -7   6      141.26      119.95      7.46 o 
   5  -7   6       40.87       45.04      6.07 o 
   6  -7   6       48.40       55.66      6.32 o 
   7  -7   6        3.22        2.79      4.28 o 
   8  -7   6        0.41       -4.47     11.60 o 
   9  -7   6       39.19       28.43      7.87 o 
  -6  -6   6       26.17       44.84      7.46 o 
  -5  -6   6        0.02        8.27      4.40 o 
  -4  -6   6      195.46      190.95     10.31 o 
  -3  -6   6       51.65       51.87      5.58 o 
  -2  -6   6       13.05       20.48      4.93 o 
  -1  -6   6      108.98      100.17      7.00 o 
   0  -6   6      357.84      355.16     12.98 o 
   1  -6   6       15.44       13.08      2.97 o 
   2  -6   6      627.41      585.97     17.32 o 
   3  -6   6        0.41       12.96      4.03 o 
   4  -6   6      239.51      203.91      9.41 o 
   5  -6   6       86.97       77.19     10.61 o 
   6  -6   6       29.26       26.81      4.33 o 
   7  -6   6        9.56       13.67      4.62 o 
   8  -6   6       17.84       23.82      4.90 o 
   9  -6   6       12.63       14.78      5.98 o 
  -6  -5   6        3.14        5.61      5.09 o 
  -5  -5   6       36.27       43.87      6.13 o 
  -4  -5   6       12.79       17.18      4.07 o 
  -3  -5   6      205.40      202.29     13.66 o 
  -2  -5   6       79.05       80.44      7.02 o 
  -1  -5   6       89.14       68.40      5.33 o 
   0  -5   6      554.23      533.30     14.96 o 
   1  -5   6       97.37       84.35      5.80 o 
   2  -5   6      134.71      137.74      5.63 o 
   3  -5   6     1393.95     1418.80     34.55 o 
   4  -5   6      184.48      191.06     13.22 o 
   5  -5   6       24.16       33.11      4.67 o 
   6  -5   6      602.42      608.52     19.36 o 
   7  -5   6       28.20       23.85      4.32 o 
   8  -5   6       10.12       24.62      4.46 o 
   9  -5   6       53.46       55.19      8.28 o 
  10  -5   6        9.31        9.66      5.98 o 
  -7  -4   6        2.56       -2.66      5.59 o 
  -6  -4   6       11.51        9.64      6.02 o 
  -5  -4   6        7.08        7.37      3.86 o 
  -4  -4   6       75.84       87.74      6.54 o 
  -3  -4   6       88.16       92.84      6.39 o 
  -2  -4   6       39.17       38.93      5.39 o 
  -1  -4   6      319.77      240.67      9.78 o 
   0  -4   6        0.10        5.19      2.59 o 
   1  -4   6      208.85      172.38      7.48 o 
   2  -4   6      465.28      473.44     11.69 o 
   3  -4   6       99.74       83.49      5.61 o 
   4  -4   6      153.49      138.69     10.32 o 
   5  -4   6      177.60      155.59      8.37 o 
   6  -4   6      406.38      387.09     13.72 o 
   7  -4   6      150.86      137.87      7.85 o 
   8  -4   6        3.78        1.47      3.49 o 
   9  -4   6        7.63        3.67      5.41 o 
  10  -4   6        2.78       -3.61      9.68 o 
  -7  -3   6        1.03        0.17      5.68 o 
  -6  -3   6       39.98       40.09      6.93 o 
  -5  -3   6       20.99       15.50      3.98 o 
  -4  -3   6       28.13       26.80      4.07 o 
  -3  -3   6      447.92      431.61     15.27 o 
  -2  -3   6      126.47      120.15      5.84 o 
  -1  -3   6       10.18       12.40      2.38 o 
   0  -3   6      238.26      226.59      7.04 o 
   1  -3   6      777.69      756.95     19.94 o 
   2  -3   6      198.02      224.98     11.28 o 
   3  -3   6      270.44      250.58     12.42 o 
   4  -3   6      340.65      389.72     12.80 o 
   5  -3   6       66.91       58.35      9.34 o 
   6  -3   6       78.21       66.23      5.40 o 
   7  -3   6        2.00        9.71      3.49 o 
   8  -3   6      344.81      307.74     18.70 o 
   9  -3   6       23.31       21.00      4.41 o 
  10  -3   6        2.99       -1.50      4.88 o 
  11  -3   6        7.85        9.78      5.73 o 
  -7  -2   6       44.16       35.22      7.22 o 
  -6  -2   6       16.58        9.03      5.41 o 
  -5  -2   6       86.44       59.77      7.21 o 
  -4  -2   6       12.30       16.27      3.66 o 
  -3  -2   6      221.21      191.92      9.70 o 
  -2  -2   6        2.17        4.27      2.15 o 
  -1  -2   6      556.32      560.74     13.18 o 
   0  -2   6       13.32        7.00      2.08 o 
   1  -2   6      560.18      546.77     15.09 o 
   2  -2   6      710.61      581.41     13.09 o 
   3  -2   6       99.76       93.01      5.27 o 
   4  -2   6     1221.91     1236.31     29.86 o 
   5  -2   6      545.56      569.60     16.74 o 
   6  -2   6      255.55      259.46     10.33 o 
   7  -2   6      244.25      232.29     12.29 o 
   8  -2   6       35.14       36.05      4.50 o 
   9  -2   6       29.39       17.85      4.06 o 
  10  -2   6       83.17      104.98     18.01 o 
  11  -2   6       57.66       50.17      7.99 o 
  -7  -1   6       28.48       26.09     10.28 o 
  -6  -1   6       29.21       36.65      6.63 o 
  -5  -1   6      781.17      667.61     59.51 o 
  -4  -1   6        1.22        8.73      2.67 o 
  -3  -1   6      189.52      165.86      6.31 o 
  -2  -1   6      728.12      645.26     14.94 o 
  -1  -1   6        4.47        0.99      2.07 o 
   0  -1   6      110.91       95.30      6.39 o 
   1  -1   6     1864.08     2035.60     38.40 o 
   2  -1   6       96.09      139.54      4.90 o 
   3  -1   6     1033.69     1090.19     21.80 o 
   4  -1   6      620.33      600.45     18.82 o 
   5  -1   6       47.99       45.41      4.15 o 
   6  -1   6      119.57      100.44      6.04 o 
   7  -1   6        1.13        2.76      2.80 o 
   8  -1   6      526.23      502.98     22.68 o 
   9  -1   6       88.23       99.67      8.78 o 
  10  -1   6        6.25        8.83      4.52 o 
  11  -1   6        2.41       -1.93      5.01 o 
  -7   0   6       18.87       21.29      6.04 o 
  -6   0   6        6.01        4.35      4.93 o 
  -5   0   6       14.48       12.41      5.69 o 
  -4   0   6       41.16       40.66      4.25 o 
  -3   0   6       40.87       34.99      3.24 o 
  -2   0   6      729.71      650.82     23.98 o 
  -1   0   6        0.17        2.16      2.98 o 
   0   0   6       28.64       28.82      2.74 o 
   1   0   6      702.18      690.86     15.02 o 
   2   0   6      715.88      656.10     14.26 o 
   3   0   6        9.52       19.47      2.14 o 
   4   0   6      477.66      420.41     10.26 o 
   5   0   6      128.39      139.49      5.12 o 
   6   0   6      409.83      383.69     10.22 o 
   7   0   6       35.51       51.55      4.58 o 
   8   0   6       14.03       14.10      3.40 o 
   9   0   6       63.75       49.57      4.90 o 
  10   0   6       45.98       34.67      9.53 o 
  11   0   6        1.23       18.51      6.05 o 
  -7   1   6       14.23       24.38      6.70 o 
  -6   1   6        0.00       -0.06      2.78 o 
  -5   1   6      128.20      114.09      9.42 o 
  -4   1   6       10.16       11.17      3.17 o 
  -3   1   6        6.91        9.85      2.54 o 
  -2   1   6        6.40       13.52      4.39 o 
  -1   1   6      136.89      164.07      5.89 o 
   0   1   6      715.93      683.68     15.07 o 
   1   1   6       12.87       11.39      1.96 o 
   2   1   6       45.54       39.89      2.77 o 
   3   1   6      724.55      714.80     15.37 o 
   4   1   6        6.62       18.57      2.21 o 
   5   1   6      329.90      311.38      8.66 o 
   6   1   6     1004.94     1062.13     22.52 o 
   7   1   6        2.43        4.69      2.60 o 
   8   1   6      150.38      140.04      7.64 o 
   9   1   6        2.99        9.54      3.54 o 
  10   1   6        1.79        3.13      3.65 o 
  11   1   6        0.25        3.88      4.94 o 
  -7   2   6        0.13        4.63      3.56 o 
  -6   2   6       43.10       46.66      5.04 o 
  -5   2   6       13.26       15.06      3.61 o 
  -4   2   6       45.52       49.59      5.01 o 
  -3   2   6       53.91       50.44      4.73 o 
  -2   2   6      170.93      145.67      5.66 o 
  -1   2   6       15.06       24.07      2.65 o 
   0   2   6       72.25       64.11      3.51 o 
   1   2   6        2.57        1.38      2.56 o 
   2   2   6      129.02      121.74      5.30 o 
   3   2   6       57.30       49.49      3.16 o 
   4   2   6        9.83        5.38      1.82 o 
   5   2   6       97.61       88.92      4.20 o 
   6   2   6        0.26        2.32      2.71 o 
   7   2   6        2.85        5.89      2.52 o 
   8   2   6        8.96       15.76      2.97 o 
   9   2   6       20.69       31.10      3.73 o 
  10   2   6       15.62       22.80      4.48 o 
  11   2   6        4.80       -3.99      9.19 o 
  -7   3   6       22.22       22.86      4.37 o 
  -6   3   6       14.91       16.68      4.85 o 
  -5   3   6        3.92       12.67      5.32 o 
  -4   3   6       11.67        6.43      3.23 o 
  -3   3   6       36.52       31.05      3.96 o 
  -2   3   6      183.76      183.36      6.45 o 
  -1   3   6      221.97      224.50      7.15 o 
   0   3   6       55.89       52.69      3.29 o 
   1   3   6       17.30       22.45      2.31 o 
   2   3   6       49.05       40.94      3.73 o 
   3   3   6        1.97        2.24      1.93 o 
   4   3   6      252.78      230.14      8.03 o 
   5   3   6     1069.94      970.71     34.19 o 
   6   3   6      126.02      122.01      6.12 o 
   7   3   6       14.88       17.11      3.98 o 
   8   3   6        3.13        9.94      3.41 o 
   9   3   6       18.89       21.56      3.54 o 
  10   3   6        0.24        0.97      5.23 o 
  11   3   6        4.59       20.57      4.78 o 
  -7   4   6        0.39       11.91      4.59 o 
  -6   4   6        0.84        1.49      3.50 o 
  -5   4   6        0.11        5.17      4.28 o 
  -4   4   6       45.43       44.38      6.84 o 
  -3   4   6        4.38        5.98      3.23 o 
  -2   4   6       84.53       93.48      4.71 o 
  -1   4   6      364.88      350.15      9.66 o 
   0   4   6      228.46      235.09      7.19 o 
   1   4   6      671.66      687.09     15.17 o 
   2   4   6       92.36       78.58      4.85 o 
   3   4   6       30.01       32.02      3.48 o 
   4   4   6      465.91      440.82     10.80 o 
   5   4   6      212.99      203.84      6.68 o 
   6   4   6      709.59      694.48     16.25 o 
   7   4   6     1898.22     1834.67     36.86 o 
   8   4   6        0.51        1.87      2.88 o 
   9   4   6       10.92       11.57      3.74 o 
  10   4   6       11.29       18.38      4.57 o 
  11   4   6       10.05       18.36      5.84 o 
  -7   5   6       34.39       31.24      5.23 o 
  -6   5   6       15.10       21.45      4.72 o 
  -5   5   6       11.00       15.58      5.03 o 
  -4   5   6       79.66       92.23     12.27 o 
  -3   5   6       17.65       16.47      5.90 o 
  -2   5   6       22.98       22.27      4.15 o 
  -1   5   6       59.81       52.13      3.71 o 
   0   5   6      136.56      135.98      5.34 o 
   1   5   6        6.32       14.90      3.06 o 
   2   5   6       44.50       43.78      3.95 o 
   3   5   6       17.74       14.85      4.11 o 
   4   5   6       12.00       11.78      3.04 o 
   5   5   6       58.82       49.61      4.62 o 
   6   5   6      560.64      485.35     17.11 o 
   7   5   6       28.65       18.80      3.93 o 
   8   5   6        0.81        4.84      3.15 o 
   9   5   6        0.02        5.42      3.67 o 
  10   5   6       37.77       48.43      5.55 o 
  11   5   6       15.36       21.72      7.01 o 
  -6   6   6        0.00        3.03      4.04 o 
  -5   6   6        1.92        1.86      4.06 o 
  -4   6   6      214.77      211.62     11.29 o 
  -3   6   6       17.07       18.76      4.05 o 
  -2   6   6       43.62       52.29      5.23 o 
  -1   6   6       41.93       31.49      4.75 o 
   0   6   6      163.73      146.60      7.13 o 
   1   6   6       24.89       23.19      3.65 o 
   2   6   6       65.20       60.35      4.64 o 
   3   6   6        4.59        4.01      3.03 o 
   4   6   6      154.53      128.57      6.95 o 
   5   6   6        2.81        5.43      3.70 o 
   6   6   6      252.64      239.91     20.70 o 
   7   6   6       37.49       37.68      5.42 o 
   8   6   6      204.54      181.76      9.02 o 
   9   6   6        9.03       12.40      3.99 o 
  10   6   6       20.94       12.09      6.10 o 
  -6   7   6        0.18        4.84      4.76 o 
  -5   7   6       35.81       41.73      9.61 o 
  -4   7   6       17.49       22.75      6.20 o 
  -3   7   6      135.18      135.40     12.97 o 
  -2   7   6      347.05      289.24     25.51 o 
  -1   7   6       30.99       31.24      5.29 o 
   0   7   6       88.03       89.32      6.00 o 
   1   7   6      110.73       83.09      9.71 o 
   2   7   6      134.49      116.15      6.67 o 
   3   7   6        8.27        2.80      3.28 o 
   4   7   6      176.08      155.99      7.79 o 
   5   7   6       66.55       81.36      6.19 o 
   6   7   6      118.52      100.07      6.50 o 
   7   7   6       28.95       28.32      4.44 o 
   8   7   6       54.27       63.09      5.74 o 
   9   7   6        2.32        5.03      7.68 o 
  10   7   6       11.79        8.50      6.37 o 
  -5   8   6       29.59       33.98      6.74 o 
  -4   8   6        3.72        5.15      4.66 o 
  -3   8   6      311.29      299.84     15.90 o 
  -2   8   6      151.59      126.95      9.90 o 
  -1   8   6      125.67      119.38      9.17 o 
   0   8   6      154.01      121.44     30.42 o 
   1   8   6        3.16        0.01      3.79 o 
   2   8   6       14.55       13.59      3.77 o 
   3   8   6       94.00       75.98      5.70 o 
   4   8   6       49.58       41.25      6.31 o 
   5   8   6       36.27       28.78      4.32 o 
   6   8   6        8.33        7.16      3.69 o 
   7   8   6        2.88       -2.80      6.10 o 
   8   8   6        2.21        0.17      5.23 o 
   9   8   6       14.68       29.27      7.01 o 
  -4   9   6        0.48       -0.28      5.64 o 
  -3   9   6        0.03       10.90      4.78 o 
  -2   9   6        7.66        7.31      4.99 o 
  -1   9   6       15.16       20.68     12.68 o 
   0   9   6        7.92        6.58      5.14 o 
   1   9   6       59.60       64.00      5.52 o 
   2   9   6        0.68       -1.56      3.31 o 
   3   9   6       15.43       11.06      3.98 o 
   4   9   6       19.10       27.09      4.33 o 
   5   9   6        9.64        8.59      3.65 o 
   6   9   6        3.89        3.93      3.75 o 
   7   9   6       41.95       53.82      7.72 o 
   8   9   6       19.97       27.82      6.84 o 
  -3  10   6       20.22       14.79      6.03 o 
  -2  10   6        0.11        2.20      8.64 o 
  -1  10   6      205.01      174.29     15.60 o 
   0  10   6        0.93        2.64      3.58 o 
   1  10   6        8.05       13.28      4.76 o 
   2  10   6      124.71      133.84      7.95 o 
   3  10   6       64.66       72.08      6.22 o 
   4  10   6        5.09        4.57      3.78 o 
   5  10   6      138.40      116.80      7.82 o 
   6  10   6        3.80       12.30      5.57 o 
   7  10   6        2.24        0.37      6.23 o 
  -2  11   6        2.16       -0.24      5.84 o 
  -1  11   6        0.32        4.51      4.77 o 
   0  11   6       15.63       21.24      5.51 o 
   1  11   6       11.97       13.37      4.40 o 
   2  11   6       92.27       96.94      7.49 o 
   3  11   6        0.04       12.09      4.45 o 
   4  11   6        0.00        3.20      4.23 o 
   5  11   6        0.07        2.52      5.78 o 
   6  11   6        0.63        5.59      6.56 o 
   0  12   6       13.54       14.71      5.97 o 
   1  12   6       13.27       22.40      6.82 o 
   2  12   6       53.31       62.18      6.38 o 
   3  12   6       26.84       28.75      5.64 o 
   4  12   6       18.57       34.72      8.09 o 
  -1 -10   7       42.23       52.20      8.76 o 
   0 -10   7        0.41        1.47      5.84 o 
   1 -10   7       67.10       86.41     10.30 o 
   2 -10   7      171.37      239.96     16.45 o 
   3 -10   7        2.75        3.12     10.86 o 
   4 -10   7       48.96       70.58     12.80 o 
  -2  -9   7       12.73       16.97      4.93 o 
  -1  -9   7        0.74       -1.27      5.17 o 
   0  -9   7       11.80       17.85      6.88 o 
   1  -9   7       37.78       46.82      7.88 o 
   2  -9   7       14.02       19.03     10.31 o 
   3  -9   7       26.33       22.13     12.64 o 
   4  -9   7       73.60       95.09     10.47 o 
   5  -9   7        3.52        9.99      4.58 o 
   6  -9   7        6.84       15.56      5.08 o 
  -4  -8   7        1.76        1.11      4.91 o 
  -3  -8   7       39.66       38.43      5.79 o 
  -2  -8   7        0.01       -4.30      3.93 o 
  -1  -8   7        3.20       -1.39      3.94 o 
   0  -8   7       59.14       67.40      8.91 o 
   1  -8   7      166.93      177.70     12.65 o 
   2  -8   7        4.90       10.80      5.95 o 
   3  -8   7      174.65      173.63     12.80 o 
   4  -8   7      143.78      143.23     10.99 o 
   5  -8   7       15.14       16.36      4.63 o 
   6  -8   7      141.82      123.06      8.64 o 
   7  -8   7      338.06      328.72     15.96 o 
  -4  -7   7        0.03        1.07      4.48 o 
  -3  -7   7        8.81       10.35      4.42 o 
  -2  -7   7       92.26      101.73      7.52 o 
  -1  -7   7       55.72       34.91      9.77 o 
   0  -7   7       76.48       77.99      8.31 o 
   1  -7   7      285.00      256.07     27.69 o 
   2  -7   7       18.67       15.96      5.59 o 
   3  -7   7      392.50      386.56     14.01 o 
   4  -7   7       96.88       91.53      8.31 o 
   5  -7   7        3.36        6.68      3.53 o 
   6  -7   7      421.29      399.84     15.33 o 
   7  -7   7       32.13       29.07      5.06 o 
   8  -7   7        8.27       12.89      5.08 o 
  -5  -6   7        0.82        2.92      6.52 o 
  -4  -6   7       19.08       20.94      5.96 o 
  -3  -6   7       49.63       50.05      5.69 o 
  -2  -6   7       34.33       29.28      4.77 o 
  -1  -6   7        9.23        2.20      3.56 o 
   0  -6   7       31.82       21.09      4.24 o 
   1  -6   7      411.50      361.15     17.53 o 
   2  -6   7      220.64      247.29     10.14 o 
   3  -6   7       65.01       58.82      5.58 o 
   4  -6   7      215.84      237.55     18.73 o 
   5  -6   7       38.15       33.75      4.41 o 
   6  -6   7       87.55       80.57      6.50 o 
   7  -6   7       15.55        8.70      4.90 o 
   8  -6   7      160.63      170.68      9.83 o 
   9  -6   7        0.13        6.91      5.90 o 
  -6  -5   7        2.63       13.73      6.69 o 
  -5  -5   7        5.99       12.01      4.29 o 
  -4  -5   7        4.26        4.36      3.91 o 
  -3  -5   7       44.67       49.04      9.78 o 
  -2  -5   7      261.42      216.68     10.17 o 
  -1  -5   7       21.54       12.48      3.24 o 
   0  -5   7       36.81       41.26      4.63 o 
   1  -5   7      216.86      211.92     18.00 o 
   2  -5   7       15.58       26.23      7.32 o 
   3  -5   7     1714.40     1698.18     53.38 o 
   4  -5   7     2995.29     3116.95     69.34 o 
   5  -5   7        0.59       12.58      3.85 o 
   6  -5   7       80.43       82.64      6.85 o 
   7  -5   7      143.23      111.31     13.73 o 
   8  -5   7       53.92       67.62      6.29 o 
   9  -5   7       83.80       92.17     20.40 o 
  10  -5   7       55.46       57.26     20.84 o 
  -6  -4   7       13.56       27.10      7.51 o 
  -5  -4   7       13.62       17.17      5.68 o 
  -4  -4   7       12.41       14.22      3.97 o 
  -3  -4   7       44.52       40.13      4.94 o 
  -2  -4   7       28.41       29.70      4.41 o 
  -1  -4   7       48.23       53.93      4.98 o 
   0  -4   7       34.61       33.98      5.39 o 
   1  -4   7       26.92       30.07      3.11 o 
   2  -4   7        0.24        5.37      2.41 o 
   3  -4   7       58.21       50.97      5.02 o 
   4  -4   7       91.14      100.42      6.48 o 
   5  -4   7      276.21      262.83     10.88 o 
   6  -4   7      385.75      390.65     14.18 o 
   7  -4   7       33.87       31.92      8.79 o 
   8  -4   7        0.07       -2.23      5.20 o 
   9  -4   7        9.00        7.83      4.38 o 
  10  -4   7       53.22       79.37     16.39 o 
  -6  -3   7        2.05        3.29      9.27 o 
  -5  -3   7       13.63       13.41      5.69 o 
  -4  -3   7       31.68       32.43      4.78 o 
  -3  -3   7        1.96       -0.75      3.34 o 
  -2  -3   7       36.31       34.05      5.77 o 
  -1  -3   7        2.83        2.14      2.41 o 
   0  -3   7      174.27      150.21      5.83 o 
   1  -3   7       19.50       22.29      2.90 o 
   2  -3   7        0.01        4.17      2.20 o 
   3  -3   7       43.81       42.85      4.50 o 
   4  -3   7       27.72       21.62      3.88 o 
   5  -3   7      157.49      150.45      7.82 o 
   6  -3   7      431.53      401.42     14.51 o 
   7  -3   7       45.60       51.13      5.29 o 
   8  -3   7       42.65       45.11      5.18 o 
   9  -3   7       69.84       70.73      6.53 o 
  10  -3   7        0.26        1.35      5.00 o 
  -7  -2   7       16.82       22.20      7.57 o 
  -6  -2   7        0.72        0.02      8.28 o 
  -5  -2   7        0.29       12.46      5.00 o 
  -4  -2   7       37.53       42.62      6.48 o 
  -3  -2   7        7.17        7.45      3.52 o 
  -2  -2   7       71.06       69.28      4.59 o 
  -1  -2   7        4.17        0.16      2.32 o 
   0  -2   7        1.86        4.09      2.32 o 
   1  -2   7      307.05      336.56     12.04 o 
   2  -2   7       11.92       17.94      3.26 o 
   3  -2   7       48.98       41.88      3.76 o 
   4  -2   7       42.67       35.95      4.72 o 
   5  -2   7        1.42        2.30      2.95 o 
   6  -2   7        2.56        3.41      2.87 o 
   7  -2   7      326.41      302.10     11.97 o 
   8  -2   7        4.55       11.88      3.78 o 
   9  -2   7       49.09       36.92      4.92 o 
  10  -2   7       96.91       96.19      9.71 o 
  11  -2   7        8.55        8.80      5.47 o 
  -7  -1   7       20.12       23.73      7.80 o 
  -6  -1   7        0.03       -4.20      4.89 o 
  -5  -1   7        3.34        1.90      4.94 o 
  -4  -1   7       17.22       13.83      7.60 o 
  -3  -1   7      286.16      255.44      8.50 o 
  -2  -1   7      960.00      897.17     20.02 o 
  -1  -1   7       33.42       35.31      4.80 o 
   0  -1   7      253.15      234.19     11.33 o 
   1  -1   7      249.05      222.44      7.06 o 
   2  -1   7       24.19       15.06      2.43 o 
   3  -1   7        2.81        7.26      2.16 o 
   4  -1   7      239.86      287.84     10.51 o 
   5  -1   7        3.37        2.40      2.97 o 
   6  -1   7       51.89       44.94      4.54 o 
   7  -1   7        2.30        2.40      3.16 o 
   8  -1   7      189.67      185.12     13.92 o 
   9  -1   7      206.95      204.25     11.58 o 
  10  -1   7        1.37        1.27      3.95 o 
  11  -1   7       56.06       40.51      6.92 o 
  -7   0   7        1.13        5.72      5.81 o 
  -6   0   7        9.53        2.56      4.77 o 
  -5   0   7       12.47       19.34      5.34 o 
  -4   0   7       10.82       15.69      3.62 o 
  -3   0   7      554.30      479.03     16.81 o 
  -2   0   7        0.14       -0.11      2.21 o 
  -1   0   7      119.78      144.57      7.20 o 
   0   0   7       22.39       22.13      2.81 o 
   1   0   7       41.70       41.64      3.21 o 
   2   0   7      286.77      287.84      8.14 o 
   3   0   7     1656.32     1715.11     33.18 o 
   4   0   7       46.66       67.57      3.63 o 
   5   0   7      135.43      143.65      5.54 o 
   6   0   7        5.94        6.25      2.94 o 
   7   0   7       31.54       22.48      4.23 o 
   8   0   7        3.53        1.75      3.06 o 
   9   0   7       45.45       39.88      4.91 o 
  10   0   7       27.46       15.60      4.15 o 
  11   0   7        2.15        9.30     10.05 o 
  -7   1   7       12.07       23.15      7.47 o 
  -6   1   7        5.51       14.01      8.75 o 
  -5   1   7       35.76       47.79      7.17 o 
  -4   1   7      327.86      245.18     10.39 o 
  -3   1   7       26.26       21.97      3.96 o 
  -2   1   7       79.11       82.28      5.13 o 
  -1   1   7       21.56       31.93      3.23 o 
   0   1   7       38.71       39.99      5.93 o 
   1   1   7      432.99      447.54     12.99 o 
   2   1   7      304.67      302.91      8.44 o 
   3   1   7      102.50       94.53      4.44 o 
   4   1   7       93.40       80.40      4.10 o 
   5   1   7      228.17      218.93      7.12 o 
   6   1   7      227.83      239.20      7.77 o 
   7   1   7       13.99       15.62      3.24 o 
   8   1   7       91.73       83.73      5.95 o 
   9   1   7       21.11       20.53      4.53 o 
  10   1   7       57.11       66.00      6.08 o 
  11   1   7        3.80        7.49      4.21 o 
  -7   2   7        0.01       -2.22      4.68 o 
  -6   2   7       68.27       75.50      6.58 o 
  -5   2   7       18.61       17.05      3.95 o 
  -4   2   7        1.77       -1.96      3.04 o 
  -3   2   7       47.38       44.35      4.72 o 
  -2   2   7      105.27       90.03      4.80 o 
  -1   2   7       66.85       73.49      4.23 o 
   0   2   7      500.59      482.61     12.12 o 
   1   2   7      152.65      127.74      5.14 o 
   2   2   7      243.07      227.19      8.10 o 
   3   2   7      411.47      425.25     10.68 o 
   4   2   7        5.53        6.29      2.20 o 
   5   2   7       28.90       26.90      2.90 o 
   6   2   7      206.74      208.28      7.26 o 
   7   2   7      144.33      137.01      7.03 o 
   8   2   7       62.47       62.90      5.42 o 
   9   2   7       60.40       51.79      5.27 o 
  10   2   7      103.54      101.96      8.11 o 
  11   2   7       16.16       33.00      5.23 o 
  -6   3   7        2.96        3.18      3.82 o 
  -5   3   7        0.39        0.98      3.46 o 
  -4   3   7       27.20       37.32      4.68 o 
  -3   3   7        0.51        2.62      3.03 o 
  -2   3   7        1.84        5.55      2.69 o 
  -1   3   7      108.35       83.67      4.66 o 
   0   3   7       80.58       77.70      4.25 o 
   1   3   7       37.54       36.75      3.05 o 
   2   3   7       21.49       25.73      2.62 o 
   3   3   7       93.52       77.18      4.72 o 
   4   3   7        0.15        3.68      2.27 o 
   5   3   7        5.04        5.23      2.33 o 
   6   3   7       75.82       80.37      4.62 o 
   7   3   7      158.77      148.33      6.46 o 
   8   3   7        7.19        3.88      2.67 o 
   9   3   7       26.93       28.70      4.43 o 
  10   3   7        1.43       12.74      8.41 o 
  11   3   7        1.23        8.55      5.05 o 
  -6   4   7       17.13       24.16      4.90 o 
  -5   4   7        0.35        4.53      3.61 o 
  -4   4   7      207.47      228.52     10.59 o 
  -3   4   7        6.20        3.91      3.59 o 
  -2   4   7        0.73        3.12      3.31 o 
  -1   4   7       41.15       38.17      4.29 o 
   0   4   7       68.28       66.64      4.10 o 
   1   4   7       20.23       18.70      2.73 o 
   2   4   7      218.58      182.03      7.79 o 
   3   4   7      262.53      248.74      9.19 o 
   4   4   7       15.64        6.59      2.91 o 
   5   4   7       44.65       34.28      3.89 o 
   6   4   7       66.04       79.42      6.74 o 
   7   4   7      192.88      186.17     10.76 o 
   8   4   7        9.83        7.78      3.42 o 
   9   4   7        0.91        2.62      3.62 o 
  10   4   7        6.70       16.79      5.30 o 
  11   4   7        0.02       13.64      5.58 o 
  -6   5   7       10.09        8.64      4.33 o 
  -5   5   7        5.57       12.32      6.18 o 
  -4   5   7       93.27       80.86      6.71 o 
  -3   5   7        7.64       10.56      3.96 o 
  -2   5   7      126.89      162.78     13.07 o 
  -1   5   7       45.47       51.71      4.94 o 
   0   5   7        3.14        3.05      2.97 o 
   1   5   7      309.18      278.72     10.19 o 
   2   5   7      208.92      217.88     12.17 o 
   3   5   7       35.14       34.34      4.13 o 
   4   5   7      111.66      102.16      6.05 o 
   5   5   7       27.92       32.69      4.14 o 
   6   5   7        0.28        1.78      3.15 o 
   7   5   7        2.49        6.57      3.32 o 
   8   5   7       96.84      100.55      6.73 o 
   9   5   7       52.42       49.69      5.35 o 
  10   5   7        0.97        5.42      4.45 o 
  -5   6   7       41.02       32.71      5.39 o 
  -4   6   7       45.35       52.28      5.88 o 
  -3   6   7       22.70       19.83      5.59 o 
  -2   6   7       14.14       24.92      6.67 o 
  -1   6   7        0.03        6.12      3.09 o 
   0   6   7       32.45       34.30      6.37 o 
   1   6   7       25.35       27.21      4.05 o 
   2   6   7        0.12        0.59      3.03 o 
   3   6   7       74.43       75.37      5.47 o 
   4   6   7      441.32      405.93     13.52 o 
   5   6   7       28.36       16.17      5.04 o 
   6   6   7        0.80        0.55      3.68 o 
   7   6   7        7.93       11.90      3.87 o 
   8   6   7        6.71        7.53      4.03 o 
   9   6   7        4.90       11.74      4.30 o 
  10   6   7       62.52       66.49      6.56 o 
  -5   7   7       60.89       66.72      8.67 o 
  -4   7   7       25.45       26.75      6.17 o 
  -3   7   7      150.09      182.32     12.16 o 
  -2   7   7       26.81       20.58      5.73 o 
  -1   7   7        1.95        6.36      4.47 o 
   0   7   7       30.55       31.71      7.47 o 
   1   7   7      106.88      108.99      6.73 o 
   2   7   7       46.76       41.16      4.39 o 
   3   7   7       84.47       61.00      5.10 o 
   4   7   7      195.60      178.38     15.41 o 
   5   7   7       42.65       45.79      5.13 o 
   6   7   7       87.07       81.84      6.12 o 
   7   7   7       14.56       22.81      8.49 o 
   8   7   7       12.40       20.67      4.51 o 
   9   7   7        0.14        5.93      4.40 o 
  10   7   7       24.60       25.30      8.71 o 
  -4   8   7       13.28       22.67      6.43 o 
  -3   8   7       86.04       84.27      8.57 o 
  -2   8   7       11.87        8.84      4.83 o 
  -1   8   7      213.67      221.88     13.05 o 
   0   8   7       12.28        8.37      4.53 o 
   1   8   7       48.84       41.27      4.53 o 
   2   8   7      130.43      140.86      7.61 o 
   3   8   7       86.59       85.67      6.09 o 
   4   8   7       22.89       16.62      3.64 o 
   5   8   7      116.89      118.93      7.33 o 
   6   8   7        5.09        7.09      3.57 o 
   7   8   7        4.15        6.36      3.77 o 
   8   8   7        0.57        5.38      5.18 o 
   9   8   7        1.39        3.87      8.87 o 
  -3   9   7        8.35        7.29      5.62 o 
  -2   9   7       21.89       16.07      5.38 o 
  -1   9   7       38.46       48.28      6.61 o 
   0   9   7       57.20       48.84      5.17 o 
   1   9   7        1.33        7.77      3.72 o 
   2   9   7        0.00       -1.20     10.89 o 
   3   9   7       14.45       20.53      5.24 o 
   4   9   7       24.81       19.12      3.98 o 
   5   9   7       13.38       14.74      4.99 o 
   6   9   7       95.55       94.66      8.49 o 
   7   9   7        1.45        4.90      5.04 o 
   8   9   7       10.46        6.83      6.54 o 
  -2  10   7       12.82        6.82      5.94 o 
  -1  10   7       13.83       19.17      7.48 o 
   0  10   7        0.05       -0.31      5.10 o 
   1  10   7      202.99      186.01     15.74 o 
   2  10   7       25.22       27.29      4.61 o 
   3  10   7        2.54        4.68      3.78 o 
   4  10   7       21.52       26.87      5.14 o 
   5  10   7       48.41       57.98      6.04 o 
   6  10   7       28.11       30.45      5.18 o 
   7  10   7       54.02       54.52      8.63 o 
  -1  11   7        0.06        9.59      8.46 o 
   0  11   7        8.92        3.40      5.35 o 
   1  11   7        6.05       17.97      6.11 o 
   2  11   7       29.35       31.02      6.23 o 
   3  11   7      174.90      178.77      9.89 o 
   4  11   7        1.00        2.64      4.62 o 
   5  11   7        0.70        3.63      4.66 o 
   6  11   7        2.39       13.61      7.07 o 
  -1  -9   8        7.57       24.67     10.21 o 
   0  -9   8       21.64       28.50     11.08 o 
   1  -9   8        0.15       -2.32      5.87 o 
   2  -9   8       12.71        8.98      6.20 o 
   3  -9   8      230.02      267.77     17.30 o 
   4  -9   8        1.58        2.85      5.28 o 
   5  -9   8        0.05        4.73      7.04 o 
  -2  -8   8        6.24       14.02      6.30 o 
  -1  -8   8       10.50        9.47      5.78 o 
   0  -8   8        5.17        7.67      6.53 o 
   1  -8   8       15.15       15.17      6.88 o 
   2  -8   8       11.43       14.93      5.96 o 
   3  -8   8       16.02       17.59     10.30 o 
   4  -8   8       13.67       22.84      8.33 o 
   5  -8   8       41.76       47.43     11.73 o 
   6  -8   8        0.55        3.27      7.00 o 
   7  -8   8       68.21       67.58      7.16 o 
  -3  -7   8       13.32       18.97      5.30 o 
  -2  -7   8       28.73       36.72      5.97 o 
  -1  -7   8       28.18       32.74     12.25 o 
   0  -7   8       24.83       23.73      6.49 o 
   1  -7   8       37.83       35.60      6.98 o 
   2  -7   8       74.34       90.64      9.52 o 
   3  -7   8       39.85       36.33      6.96 o 
   4  -7   8        0.10        3.52      4.13 o 
   5  -7   8      283.01      275.55     14.44 o 
   6  -7   8       35.77       37.15      5.47 o 
   7  -7   8       12.11       18.39      4.93 o 
   8  -7   8       71.86       71.53      6.95 o 
  -4  -6   8        0.47        7.25      5.06 o 
  -3  -6   8       21.30       31.18      5.49 o 
  -2  -6   8       39.19       42.19      5.47 o 
  -1  -6   8        0.41        7.22      3.89 o 
   0  -6   8      148.93      147.80     11.09 o 
   1  -6   8       62.13       58.24      7.40 o 
   2  -6   8      435.45      379.62     24.28 o 
   3  -6   8      286.53      297.48     18.05 o 
   4  -6   8       28.02       33.85      7.68 o 
   5  -6   8      149.39      151.74     13.89 o 
   6  -6   8        0.01        0.82      3.58 o 
   7  -6   8        6.20       10.96      4.42 o 
   8  -6   8       75.01       85.19      7.53 o 
   9  -6   8       10.18       18.68      6.62 o 
  -5  -5   8        1.19        6.43     11.09 o 
  -4  -5   8       19.66       38.06      5.45 o 
  -3  -5   8        4.47       11.94      3.88 o 
  -2  -5   8       17.79       10.87      4.14 o 
  -1  -5   8        7.21        5.15      3.17 o 
   0  -5   8       72.65       73.59      5.87 o 
   1  -5   8        0.08        3.10      4.38 o 
   2  -5   8      162.31      153.95      8.80 o 
   3  -5   8      227.21      207.76     13.09 o 
   4  -5   8      508.48      497.00     16.57 o 
   5  -5   8        0.50        0.32      3.55 o 
   6  -5   8       57.64       60.54      5.96 o 
   7  -5   8        0.27       -1.80      3.60 o 
   8  -5   8       42.20       44.07      7.26 o 
   9  -5   8        0.61       10.99      4.45 o 
  -5  -4   8       28.37       28.72      6.80 o 
  -4  -4   8        1.55        5.79      3.86 o 
  -3  -4   8       62.41       74.91      6.33 o 
  -2  -4   8       80.16       86.15      6.68 o 
  -1  -4   8       32.82       20.87      6.17 o 
   0  -4   8      281.42      281.11     14.37 o 
   1  -4   8        1.92        9.30      2.72 o 
   2  -4   8       15.79       25.76      4.05 o 
   3  -4   8      506.22      499.09     21.03 o 
   4  -4   8        5.31       11.39      4.07 o 
   5  -4   8       86.76       84.65      6.57 o 
   6  -4   8      204.57      173.22      9.15 o 
   7  -4   8      257.75      260.12     11.66 o 
   8  -4   8       20.84       21.57      4.65 o 
   9  -4   8       85.74       88.60      7.50 o 
  10  -4   8       57.82       54.47      8.71 o 
  -5  -3   8        1.50       -1.77      4.97 o 
  -4  -3   8       79.02       83.46      8.66 o 
  -3  -3   8       20.91       23.63      4.20 o 
  -2  -3   8      169.85      179.49      9.04 o 
  -1  -3   8       13.28       23.65      3.89 o 
   0  -3   8       22.88       23.15      3.04 o 
   1  -3   8      179.34      188.11      7.02 o 
   2  -3   8      166.92      131.67      9.69 o 
   3  -3   8        1.50        3.16      3.49 o 
   4  -3   8      450.45      467.21     15.41 o 
   5  -3   8       16.97       23.79      5.41 o 
   6  -3   8        7.34        9.73      3.50 o 
   7  -3   8      112.49      123.31      7.73 o 
   8  -3   8       23.14       24.31      4.52 o 
   9  -3   8        4.23        4.20      3.86 o 
  10  -3   8       12.07       17.18      4.85 o 
  -6  -2   8        6.45        4.03      5.76 o 
  -5  -2   8       47.80       39.21      7.37 o 
  -4  -2   8        3.51        6.51      4.60 o 
  -3  -2   8        1.08        5.14      3.56 o 
  -2  -2   8       61.81       50.99      5.09 o 
  -1  -2   8       92.40      108.85      5.38 o 
   0  -2   8      121.22      122.38      8.23 o 
   1  -2   8       31.23       34.93      5.40 o 
   2  -2   8       35.79       24.41      2.98 o 
   3  -2   8       42.00       40.83      4.41 o 
   4  -2   8      180.03      168.85     10.83 o 
   5  -2   8      217.59      195.99     12.26 o 
   6  -2   8       22.88       25.18      4.39 o 
   7  -2   8       55.18       35.53      5.25 o 
   8  -2   8        3.55        4.47      3.37 o 
   9  -2   8        1.82        6.98      3.53 o 
  10  -2   8        0.98        8.94      4.11 o 
  -6  -1   8        9.65       13.57      6.02 o 
  -5  -1   8        0.17        2.82      5.44 o 
  -4  -1   8       14.40       13.48      5.88 o 
  -3  -1   8      127.90      117.65      7.18 o 
  -2  -1   8      119.12      124.38      5.92 o 
  -1  -1   8      248.30      266.41      8.70 o 
   0  -1   8       18.92        9.89      4.93 o 
   1  -1   8       12.60       16.57      3.69 o 
   2  -1   8      332.97      313.09      9.03 o 
   3  -1   8       43.30       41.90      3.33 o 
   4  -1   8       71.32       62.55      4.99 o 
   5  -1   8       31.32       20.54      5.17 o 
   6  -1   8      258.43      244.74     10.46 o 
   7  -1   8      473.28      472.49     18.73 o 
   8  -1   8      108.90       65.75      6.09 o 
   9  -1   8       31.47       34.26      6.46 o 
  10  -1   8        2.74       12.03      4.44 o 
  11  -1   8        3.74        3.25      5.09 o 
  -6   0   8       11.80       12.27      6.70 o 
  -5   0   8        4.63        8.58      5.62 o 
  -4   0   8        1.52        3.41      4.64 o 
  -3   0   8       39.68       48.35      4.76 o 
  -2   0   8      253.90      231.96     10.07 o 
  -1   0   8      159.16      137.73      6.06 o 
   0   0   8      332.30      311.54      9.37 o 
   1   0   8      253.96      259.33      8.14 o 
   2   0   8       11.00        8.17      2.54 o 
   3   0   8       46.53       40.27      3.95 o 
   4   0   8       23.72       18.83      2.94 o 
   5   0   8      160.89      141.48      7.35 o 
   6   0   8      125.66      140.31      7.63 o 
   7   0   8        2.25       -2.39      2.88 o 
   8   0   8      172.88      153.38     11.11 o 
   9   0   8       48.65       60.03      5.60 o 
  10   0   8        8.46       11.33      4.01 o 
  11   0   8        7.80        8.41      4.80 o 
  -6   1   8        5.01        9.46     12.39 o 
  -5   1   8        5.62       10.49      5.81 o 
  -4   1   8       53.12       49.53      7.16 o 
  -3   1   8      188.16      194.48     11.62 o 
  -2   1   8       14.52       23.88      3.94 o 
  -1   1   8      314.09      298.44      9.39 o 
   0   1   8        0.59        4.81      2.66 o 
   1   1   8       90.37       69.64      7.94 o 
   2   1   8      192.12      188.83      6.72 o 
   3   1   8      360.94      352.23     12.98 o 
   4   1   8       10.15       16.27      2.98 o 
   5   1   8       63.03       71.51      4.25 o 
   6   1   8       56.29       57.16      5.04 o 
   7   1   8        9.35        5.22      4.23 o 
   8   1   8       32.29       18.25      4.26 o 
   9   1   8      210.95      220.72     10.57 o 
  10   1   8        2.32        8.64      4.20 o 
  11   1   8       37.06       26.98      4.98 o 
  -6   2   8        4.26       11.38      6.96 o 
  -5   2   8       21.49       25.55      6.12 o 
  -4   2   8       31.59       43.22      5.11 o 
  -3   2   8       27.53       28.01      4.27 o 
  -2   2   8      131.27      108.99      5.70 o 
  -1   2   8      731.27      666.90     18.50 o 
   0   2   8        4.38        9.98      2.72 o 
   1   2   8        1.67        3.43      2.50 o 
   2   2   8      489.95      496.75     14.55 o 
   3   2   8        1.20       -3.36      2.24 o 
   4   2   8      173.00      150.46      6.02 o 
   5   2   8      781.25      743.75     21.74 o 
   6   2   8      117.51      123.42      5.73 o 
   7   2   8      189.32      169.00      8.29 o 
   8   2   8      135.61      152.21      8.30 o 
   9   2   8       73.40       59.96      7.47 o 
  10   2   8       19.59       24.68      5.71 o 
  11   2   8       29.62       33.85      6.53 o 
  -6   3   8        1.37       14.18      6.20 o 
  -5   3   8        6.39        2.07      5.30 o 
  -4   3   8       50.99       48.43      5.27 o 
  -3   3   8        1.92        0.91      3.24 o 
  -2   3   8       84.14       89.01      6.36 o 
  -1   3   8      127.40      112.21      6.28 o 
   0   3   8       88.52       82.51      4.76 o 
   1   3   8      176.89      155.28      6.09 o 
   2   3   8        0.00        1.61      2.34 o 
   3   3   8       27.87       25.68      3.34 o 
   4   3   8      451.33      441.68     13.70 o 
   5   3   8       84.50       76.97      5.36 o 
   6   3   8      116.49       89.41      5.89 o 
   7   3   8      159.06      176.38      8.34 o 
   8   3   8        0.00        3.11      3.72 o 
   9   3   8       47.78       33.48      5.88 o 
  10   3   8        0.44       11.16      4.86 o 
  11   3   8        1.17       16.29      5.80 o 
  -5   4   8        1.85        4.75      4.46 o 
  -4   4   8       19.41       30.64      4.97 o 
  -3   4   8       10.58       13.33      3.97 o 
  -2   4   8        1.36        0.68      3.31 o 
  -1   4   8        3.39        7.23      2.93 o 
   0   4   8      109.37      114.92      5.64 o 
   1   4   8        4.66        6.28      3.09 o 
   2   4   8        0.78        3.92      4.06 o 
   3   4   8      128.45      119.55      6.48 o 
   4   4   8        0.83       -4.36      2.90 o 
   5   4   8      234.40      209.83     11.45 o 
   6   4   8      340.63      358.84     12.64 o 
   7   4   8       40.78       41.30      4.70 o 
   8   4   8       24.92       30.93      4.67 o 
   9   4   8        2.10        0.72      5.72 o 
  10   4   8       30.97       31.18      8.52 o 
  -5   5   8        0.12        3.74      4.65 o 
  -4   5   8        0.93        5.53      4.23 o 
  -3   5   8        2.58       -3.66      3.80 o 
  -2   5   8       43.14       55.99      6.82 o 
  -1   5   8       37.84       24.11      4.80 o 
   0   5   8       85.49       94.35      8.68 o 
   1   5   8       82.60       73.40      5.49 o 
   2   5   8       32.02       20.73      3.75 o 
   3   5   8      143.08      124.71      7.38 o 
   4   5   8      112.36      106.69      6.41 o 
   5   5   8       55.79       47.53      4.98 o 
   6   5   8      154.17      150.42      7.95 o 
   7   5   8        1.92        6.19      3.42 o 
   8   5   8        1.22        9.14      3.79 o 
   9   5   8       36.62       38.91     11.73 o 
  10   5   8      167.84      165.93     11.53 o 
  -5   6   8        0.97        3.57      5.11 o 
  -4   6   8       17.34       26.45      6.79 o 
  -3   6   8       22.20       18.83      5.13 o 
  -2   6   8        0.06       -3.59      3.84 o 
  -1   6   8       58.71       70.24      6.98 o 
   0   6   8       19.69       13.08      3.69 o 
   1   6   8        3.71        2.31      3.19 o 
   2   6   8       51.34       56.08      5.14 o 
   3   6   8        2.63        5.56      3.27 o 
   4   6   8       28.04       24.84      4.08 o 
   5   6   8      203.97      186.08      8.94 o 
   6   6   8        9.92        9.36      3.83 o 
   7   6   8       63.60       51.59      5.48 o 
   8   6   8       71.24       70.07      6.37 o 
   9   6   8       76.16       63.44      6.39 o 
  10   6   8       13.20       15.73      6.08 o 
  -4   7   8        9.87       11.80      6.23 o 
  -3   7   8       15.98        7.55      5.70 o 
  -2   7   8        5.16        7.07      7.90 o 
  -1   7   8        8.39       12.04      7.99 o 
   0   7   8        3.75        4.69      3.25 o 
   1   7   8        8.86        3.14      4.20 o 
   2   7   8        5.72        8.93      3.56 o 
   3   7   8       23.79       26.44      5.43 o 
   4   7   8        6.99        4.92      3.33 o 
   5   7   8        0.52       -4.97      3.31 o 
   6   7   8        3.53       -1.67      4.53 o 
   7   7   8       12.13       13.36      4.03 o 
   8   7   8        1.38        5.03      6.94 o 
   9   7   8       35.70       43.50      6.77 o 
  -3   8   8        0.33       16.37      5.48 o 
  -2   8   8       43.68       54.03      7.96 o 
  -1   8   8        0.83       -0.33      4.09 o 
   0   8   8        4.72       -1.54      4.68 o 
   1   8   8       94.77       93.65      8.14 o 
   2   8   8        0.07        3.80      3.42 o 
   3   8   8        1.84       -0.22      4.64 o 
   4   8   8        0.05       -1.85      3.48 o 
   5   8   8       28.63       31.06      4.82 o 
   6   8   8        1.90       10.78      4.03 o 
   7   8   8       70.77       79.64      6.74 o 
   8   8   8       12.58       28.07      4.83 o 
   9   8   8       40.03       45.07      6.27 o 
  -2   9   8        0.05        3.43     13.19 o 
  -1   9   8        4.65       -1.15      5.76 o 
   0   9   8       21.09       18.04      6.30 o 
   1   9   8        0.81        1.54      8.00 o 
   2   9   8        1.33        9.43      3.81 o 
   3   9   8        9.04       11.02      4.12 o 
   4   9   8       48.44       41.57      5.17 o 
   5   9   8        2.83       -2.28      3.62 o 
   6   9   8        4.41        2.65      4.59 o 
   7   9   8        5.04       10.88      4.55 o 
   8   9   8        3.69        9.80      4.98 o 
  -1  10   8        0.43       -3.98      5.67 o 
   0  10   8        0.22       -1.23      4.93 o 
   1  10   8        4.39       11.25      5.64 o 
   2  10   8        7.86       12.19      4.36 o 
   3  10   8        0.11        1.92      4.72 o 
   4  10   8       14.93       29.02      7.42 o 
   5  10   8        2.42       11.38      4.92 o 
   6  10   8       18.92       24.46      5.03 o 
   7  10   8       23.18       29.90      5.55 o 
   1  11   8       42.17       41.91      7.29 o 
   2  11   8       90.51      107.08      9.95 o 
   3  11   8        1.45        5.07      6.21 o 
   4  11   8        4.75       16.18      5.05 o 
   2  -9   9       43.41       51.73     14.04 o 
   3  -9   9        2.42       16.97      7.63 o 
  -1  -8   9       22.21       12.87      7.51 o 
   0  -8   9        6.32       17.89     18.42 o 
   1  -8   9        8.75       22.53      6.82 o 
   2  -8   9       14.85       24.71      6.59 o 
   3  -8   9      126.66      126.59     11.73 o 
   4  -8   9        0.62        0.82      5.51 o 
   5  -8   9        8.60       14.79      6.35 o 
   6  -8   9      154.35      155.29     10.22 o 
  -2  -7   9       28.16       34.27     15.64 o 
  -1  -7   9       15.90       22.64      6.56 o 
   0  -7   9        1.81        5.38      5.66 o 
   1  -7   9       78.00       85.53      9.71 o 
   2  -7   9       23.21       23.56      6.28 o 
   3  -7   9        0.52       -0.54      6.08 o 
   4  -7   9       45.26       52.38      8.83 o 
   5  -7   9       71.13       67.97      6.64 o 
   6  -7   9        2.30        6.03      4.27 o 
   7  -7   9        5.03        2.42      5.50 o 
  -3  -6   9       19.63       33.99      5.86 o 
  -2  -6   9        0.38        0.63      4.65 o 
  -1  -6   9       40.07       51.93      7.40 o 
   0  -6   9      119.52      113.25     20.61 o 
   1  -6   9        0.01        2.59      5.11 o 
   2  -6   9       59.48       81.77      9.27 o 
   3  -6   9       25.93       23.49     10.26 o 
   4  -6   9        9.95       16.72      4.53 o 
   5  -6   9      201.62      210.98     11.01 o 
   6  -6   9       22.96       23.75      5.15 o 
   7  -6   9       34.69       31.69      5.28 o 
   8  -6   9       93.82       84.95      7.77 o 
  -4  -5   9       15.60        9.86      5.11 o 
  -3  -5   9       16.36       15.13      4.53 o 
  -2  -5   9        0.88       -0.51      6.15 o 
  -1  -5   9       92.02       82.93      7.38 o 
   0  -5   9       25.65       35.71     11.44 o 
   1  -5   9      181.08      181.35     33.18 o 
   2  -5   9      203.87      185.92     12.62 o 
   3  -5   9      161.57      145.00      9.18 o 
   4  -5   9       58.55       42.69      5.22 o 
   5  -5   9       20.13       19.52      6.73 o 
   6  -5   9       52.83       48.56      5.94 o 
   7  -5   9      208.91      192.19     12.70 o 
   8  -5   9        0.09        7.62      4.47 o 
   9  -5   9        0.22        0.15      4.27 o 
  -4  -4   9        1.53        4.76      6.43 o 
  -3  -4   9        1.32        5.57      3.71 o 
  -2  -4   9       23.04       20.12      4.58 o 
  -1  -4   9       64.01       86.93     20.94 o 
   0  -4   9       32.57       25.42      4.44 o 
   1  -4   9       90.60       74.59      8.09 o 
   2  -4   9      180.79      182.04      8.60 o 
   3  -4   9      103.01       83.01     14.91 o 
   4  -4   9       15.67       11.37      5.31 o 
   5  -4   9      334.57      333.43     13.26 o 
   6  -4   9      544.21      517.17     17.82 o 
   7  -4   9        5.85       12.77      4.61 o 
   8  -4   9      162.68      155.18      9.48 o 
   9  -4   9       22.49       30.02      5.79 o 
  -4  -3   9       14.41       19.01      5.79 o 
  -3  -3   9        0.45        9.58      4.05 o 
  -2  -3   9       50.03       60.96      5.74 o 
  -1  -3   9       30.07       29.51      4.34 o 
   0  -3   9       37.71       36.79      4.62 o 
   1  -3   9      289.09      325.39     10.04 o 
   2  -3   9       26.35       17.17      6.50 o 
   3  -3   9       37.01       47.26      5.01 o 
   4  -3   9      472.75      445.28     17.35 o 
   5  -3   9      921.02      937.12     26.15 o 
   6  -3   9      250.23      240.16     11.05 o 
   7  -3   9       64.67       78.11      6.65 o 
   8  -3   9       26.36       18.42      4.70 o 
   9  -3   9       25.91       20.25      4.76 o 
  10  -3   9       55.55       73.29     10.38 o 
  -5  -2   9       12.56       12.08      6.21 o 
  -4  -2   9        4.06       11.84      5.89 o 
  -3  -2   9       85.81       89.01      6.95 o 
  -2  -2   9       18.12       28.73      4.48 o 
  -1  -2   9        0.01        0.80      4.37 o 
   0  -2   9      238.61      228.68      8.08 o 
   1  -2   9       10.98        8.49      2.70 o 
   2  -2   9       22.77       17.12      3.96 o 
   3  -2   9      178.63      176.51     12.42 o 
   4  -2   9       14.30       12.01      3.86 o 
   5  -2   9        1.36        3.97      3.49 o 
   6  -2   9      139.50      139.70     12.07 o 
   7  -2   9      103.27      113.06      7.61 o 
   8  -2   9      120.37      117.98      7.94 o 
   9  -2   9       50.81       56.55      8.69 o 
  10  -2   9       10.88       10.83      5.60 o 
  -5  -1   9        1.56        2.21      5.90 o 
  -4  -1   9        2.56        3.67      5.08 o 
  -3  -1   9       44.72       35.82      6.66 o 
  -2  -1   9        0.01        4.67      2.95 o 
  -1  -1   9       67.74       63.92      4.58 o 
   0  -1   9        5.03        5.39      2.47 o 
   1  -1   9        1.95        4.94      2.76 o 
   2  -1   9       12.59       10.12      3.75 o 
   3  -1   9       54.24       45.41      4.80 o 
   4  -1   9        8.54       14.02      3.84 o 
   5  -1   9        0.07        4.53      3.02 o 
   6  -1   9      240.41      236.73     13.57 o 
   7  -1   9       10.19        7.63      3.72 o 
   8  -1   9        0.01        2.83      3.60 o 
   9  -1   9       39.56       48.96      5.77 o 
  10  -1   9        1.61        2.94      4.19 o 
  -5   0   9        0.00       11.37      5.90 o 
  -4   0   9       33.98       39.06     15.28 o 
  -3   0   9       60.78       54.73     11.16 o 
  -2   0   9        5.79        8.99      2.96 o 
  -1   0   9       87.50       80.89      5.05 o 
   0   0   9        7.24        6.20      3.56 o 
   1   0   9       39.67       47.52      4.03 o 
   2   0   9      401.81      397.93     11.18 o 
   3   0   9      183.39      168.33      6.53 o 
   4   0   9      217.45      204.17      9.26 o 
   5   0   9      181.47      175.60     11.34 o 
   6   0   9        0.00        0.20      3.15 o 
   7   0   9        3.84        9.20      3.67 o 
   8   0   9       30.07       40.05      5.07 o 
   9   0   9       16.13       16.52      4.21 o 
  10   0   9        0.14        5.48      4.28 o 
  -5   1   9       15.54       14.67      8.80 o 
  -4   1   9        2.77       13.30      4.03 o 
  -3   1   9        4.57        4.43      3.53 o 
  -2   1   9        2.81       10.16      3.32 o 
  -1   1   9      263.84      229.01      9.46 o 
   0   1   9      286.10      278.41      9.25 o 
   1   1   9       30.96       31.22      5.66 o 
   2   1   9        0.85        4.38      4.80 o 
   3   1   9       16.74       15.29      3.07 o 
   4   1   9      127.63      130.79      5.87 o 
   5   1   9      123.67      130.19      7.82 o 
   6   1   9       32.55       36.22      4.56 o 
   7   1   9       58.12       60.78      5.53 o 
   8   1   9        6.88       11.31      3.90 o 
   9   1   9       12.10       14.06      5.12 o 
  10   1   9        3.45       14.84      4.53 o 
  11   1   9       17.02       13.63      7.71 o 
  -5   2   9        5.79       20.21      4.72 o 
  -4   2   9        9.47       16.17      4.64 o 
  -3   2   9       24.08       36.78      4.82 o 
  -2   2   9      124.09      122.51      7.42 o 
  -1   2   9      127.21      136.91      6.50 o 
   0   2   9        1.18        3.58      2.87 o 
   1   2   9       36.29       32.84      3.69 o 
   2   2   9      107.85       98.13      6.12 o 
   3   2   9       30.10       36.97      3.68 o 
   4   2   9      625.90      605.05     14.90 o 
   5   2   9        7.08        7.16      2.98 o 
   6   2   9        3.09        3.01      3.66 o 
   7   2   9        8.58        8.53      4.03 o 
   8   2   9        6.12        8.23      9.71 o 
   9   2   9        0.00        4.62      4.94 o 
  10   2   9        0.47        3.71      5.05 o 
  -5   3   9        0.12       -2.54      4.03 o 
  -4   3   9       34.59       45.03      7.37 o 
  -3   3   9        0.27        3.85      3.91 o 
  -2   3   9      112.19      118.87      7.48 o 
  -1   3   9      104.88      106.80      5.85 o 
   0   3   9       16.98       22.56      4.62 o 
   1   3   9        6.02       10.03      2.98 o 
   2   3   9      149.75      159.50      7.79 o 
   3   3   9      189.22      189.44     19.90 o 
   4   3   9      506.84      490.92     15.29 o 
   5   3   9      214.73      190.63     14.92 o 
   6   3   9      169.08      161.06     10.39 o 
   7   3   9        0.01       -0.84      4.36 o 
   8   3   9        2.04        0.21      5.45 o 
   9   3   9       26.12       20.05      8.85 o 
  10   3   9        6.54        7.58      4.92 o 
  -4   4   9        5.55       15.63      4.63 o 
  -3   4   9        5.79       18.00      4.42 o 
  -2   4   9        9.96        9.31      4.54 o 
  -1   4   9        2.89       -0.49      7.34 o 
   0   4   9       58.27       57.93      7.86 o 
   1   4   9       49.96       38.30      4.50 o 
   2   4   9       35.55       31.25      4.30 o 
   3   4   9        6.22        6.55      3.01 o 
   4   4   9       16.80        8.20      6.74 o 
   5   4   9        4.80        6.47      3.35 o 
   6   4   9        0.01        4.48      3.68 o 
   7   4   9        4.18        6.42      3.54 o 
   8   4   9        0.40        8.38      4.54 o 
   9   4   9       12.60       18.39      5.58 o 
  10   4   9        1.31       -1.58      9.30 o 
  -4   5   9        3.42       14.82      5.63 o 
  -3   5   9        1.95        7.08     12.09 o 
  -2   5   9        4.86       11.39      5.23 o 
  -1   5   9       37.80       46.40      6.46 o 
   0   5   9        0.07        7.74      3.38 o 
   1   5   9       96.84       89.50      6.11 o 
   2   5   9       31.26       29.77      4.07 o 
   3   5   9       15.86       16.08      3.58 o 
   4   5   9       34.58       33.43      6.24 o 
   5   5   9       90.25      100.04      6.96 o 
   6   5   9      223.33      195.50     11.90 o 
   7   5   9      184.57      144.06     23.03 o 
   8   5   9       80.84       74.23      6.59 o 
   9   5   9      146.70      137.97     10.68 o 
  10   5   9        0.09       12.44      5.79 o 
  -4   6   9        6.96       13.87      6.39 o 
  -3   6   9       37.50       57.66      7.96 o 
  -2   6   9        0.29        7.59      5.02 o 
  -1   6   9       38.14       39.83      6.01 o 
   0   6   9        9.03       12.89      3.61 o 
   1   6   9       22.70       21.37      4.10 o 
   2   6   9       35.85       36.75      6.21 o 
   3   6   9      140.29      119.42      7.12 o 
   4   6   9      138.85      134.96      7.73 o 
   5   6   9        1.90        5.34      3.35 o 
   6   6   9        4.21        5.42      3.74 o 
   7   6   9       17.30       30.22      9.04 o 
   8   6   9        0.45        3.31      4.46 o 
   9   6   9       63.66       45.33      9.79 o 
  -3   7   9       43.13       26.50      7.07 o 
  -2   7   9        7.49        8.47      5.77 o 
  -1   7   9       15.53        3.82      5.29 o 
   0   7   9       21.70       14.99      4.94 o 
   1   7   9        7.25        3.01      3.54 o 
   2   7   9       70.19       57.91      5.56 o 
   3   7   9        7.26        7.53      3.66 o 
   4   7   9       58.26       58.29      5.56 o 
   5   7   9       10.36       12.70      4.06 o 
   6   7   9        0.98        7.34      4.06 o 
   7   7   9       47.07       50.77      6.06 o 
   8   7   9        2.11        9.90      4.32 o 
   9   7   9        7.05        6.77      5.55 o 
  -2   8   9       39.61       44.55     10.65 o 
  -1   8   9        0.02        9.34     10.18 o 
   0   8   9        2.06        7.55      5.16 o 
   1   8   9        4.12        6.52      3.51 o 
   2   8   9        7.43        9.19      3.81 o 
   3   8   9        0.86        1.19      3.66 o 
   4   8   9        2.34        2.85      3.30 o 
   5   8   9       49.60       52.61      5.74 o 
   6   8   9        2.25       10.02      8.22 o 
   7   8   9       84.39       79.45      7.18 o 
   8   8   9       34.93       41.95      6.18 o 
  -1   9   9        9.01       13.18      9.72 o 
   0   9   9        3.48        6.17      5.15 o 
   1   9   9       17.43       28.03      6.44 o 
   2   9   9       36.98       44.59      5.27 o 
   3   9   9        8.19        8.42      3.88 o 
   4   9   9       26.98       30.10      7.15 o 
   5   9   9       59.75       59.25      6.15 o 
   6   9   9        5.45       13.22      4.42 o 
   7   9   9       11.78       13.86      4.80 o 
   0  10   9        6.40        6.37      5.59 o 
   1  10   9        0.10       -1.59      5.39 o 
   2  10   9        1.08        1.96      8.19 o 
   3  10   9        0.41       -1.35      5.01 o 
   4  10   9        0.27        4.07      4.42 o 
   5  10   9        0.11        4.01      4.50 o 
   6  10   9        2.46        5.46      4.80 o 
   3  -8  10      120.73      146.24     13.13 o 
   0  -7  10        0.30        4.81      6.15 o 
   1  -7  10       67.25       60.58     10.46 o 
   2  -7  10       90.19       83.90      9.96 o 
   3  -7  10        5.60        7.13      6.33 o 
   4  -7  10      105.10      127.98     12.13 o 
   5  -7  10       38.32       50.81      9.03 o 
   6  -7  10        0.10        4.32      4.41 o 
  -1  -6  10        1.10        4.20      5.69 o 
   0  -6  10        0.18       10.41     12.45 o 
   1  -6  10       31.27       44.54      9.10 o 
   2  -6  10       11.01       17.18      7.42 o 
   3  -6  10       74.11       58.73      8.31 o 
   4  -6  10       34.95       32.75      4.76 o 
   5  -6  10       94.27       96.09      7.73 o 
   6  -6  10       15.14       25.93      5.61 o 
   7  -6  10        4.35        4.34      4.66 o 
  -2  -5  10       22.05       38.48      6.42 o 
  -1  -5  10        0.18       13.84      6.70 o 
   0  -5  10        9.67       14.38      6.05 o 
   1  -5  10        1.33        3.12     14.03 o 
   2  -5  10       34.67       38.16      7.15 o 
   3  -5  10       25.61       37.77      5.20 o 
   4  -5  10        0.08        5.68      3.96 o 
   5  -5  10       20.97       22.48      6.05 o 
   6  -5  10       64.21       64.69      6.68 o 
   7  -5  10        1.26        2.33      4.01 o 
   8  -5  10        1.80        5.19      4.72 o 
  -3  -4  10       12.15       22.38      6.08 o 
  -2  -4  10       20.29       37.00      5.62 o 
  -1  -4  10       23.73       11.14     11.42 o 
   0  -4  10       30.02       32.07      6.42 o 
   1  -4  10       60.34       48.90      7.16 o 
   2  -4  10       28.12       28.61      4.79 o 
   3  -4  10      136.78      121.78     10.70 o 
   4  -4  10       33.80       30.87      4.90 o 
   5  -4  10        0.07        4.19      4.15 o 
   6  -4  10      242.59      223.41     14.75 o 
   7  -4  10        0.01        2.92      4.13 o 
   8  -4  10        0.64        7.52      4.49 o 
   9  -4  10       18.23       32.37      6.08 o 
  -3  -3  10        0.33        2.85      5.77 o 
  -2  -3  10        5.18       11.16      4.23 o 
  -1  -3  10        0.51        7.24      4.19 o 
   0  -3  10       29.94       29.96      4.75 o 
   1  -3  10       61.27       56.34      5.46 o 
   2  -3  10        0.34        7.84      3.39 o 
   3  -3  10        0.21       -0.83      3.16 o 
   4  -3  10       35.25       41.42      5.01 o 
   5  -3  10        1.22        4.25      4.36 o 
   6  -3  10      405.33      382.46     19.18 o 
   7  -3  10        4.71       10.47      4.55 o 
   8  -3  10        3.27        4.71      4.24 o 
   9  -3  10       41.72       49.82      6.25 o 
  -4  -2  10        1.77       12.00      7.28 o 
  -3  -2  10       26.77       32.70      6.83 o 
  -2  -2  10       24.85       32.44      5.02 o 
  -1  -2  10        2.05        3.25      3.77 o 
   0  -2  10       22.19       24.61      3.75 o 
   1  -2  10       74.58       66.68     10.86 o 
   2  -2  10        0.64        6.95      3.34 o 
   3  -2  10        3.06        4.92      3.34 o 
   4  -2  10       85.00       85.15      6.37 o 
   5  -2  10       11.45       20.94      7.23 o 
   6  -2  10      103.57      112.67      7.54 o 
   7  -2  10      150.93      136.22      8.63 o 
   8  -2  10      194.89      183.85     10.47 o 
   9  -2  10        0.13        7.24      4.38 o 
  10  -2  10       42.40       44.68      6.43 o 
  -4  -1  10       15.38       31.83      7.28 o 
  -3  -1  10        5.16       24.85      6.31 o 
  -2  -1  10       27.33       24.60      4.72 o 
  -1  -1  10       57.49       58.03      4.64 o 
   0  -1  10       37.00       17.28      9.01 o 
   1  -1  10        5.43       11.58      5.87 o 
   2  -1  10        7.70       18.90      3.81 o 
   3  -1  10        0.54        2.69      3.54 o 
   4  -1  10        0.31        4.18      3.51 o 
   5  -1  10       81.73       89.93      6.68 o 
   6  -1  10        2.34       -1.32      2.97 o 
   7  -1  10       99.58       76.27      6.44 o 
   8  -1  10        2.63        5.07      3.69 o 
   9  -1  10        0.02        6.75      4.41 o 
  10  -1  10        0.12        9.16      4.43 o 
  -4   0  10       10.40       13.74      6.31 o 
  -3   0  10       15.53       25.04      7.38 o 
  -2   0  10       16.18       18.43      7.59 o 
  -1   0  10        1.54        5.44      3.11 o 
   0   0  10      150.62      152.47      7.37 o 
   1   0  10        2.65        5.25      2.67 o 
   2   0  10       17.74       14.44      3.06 o 
   3   0  10      138.18      148.02      7.96 o 
   4   0  10       47.34       51.62      8.61 o 
   5   0  10        9.08        8.69      4.19 o 
   6   0  10      175.24      186.65      9.42 o 
   7   0  10        6.08        9.05      3.66 o 
   8   0  10       15.54       19.76      4.39 o 
   9   0  10        1.18       -0.38      4.85 o 
  10   0  10       45.49       53.01      6.35 o 
  -4   1  10        0.05        6.67      5.88 o 
  -3   1  10        0.24        9.40      3.98 o 
  -2   1  10       46.05       59.91      5.36 o 
  -1   1  10       21.56       32.69      3.74 o 
   0   1  10       20.83       23.20      3.55 o 
   1   1  10      161.97      168.87     19.66 o 
   2   1  10        5.65       11.19      2.88 o 
   3   1  10       42.06       39.58      3.97 o 
   4   1  10       37.53       27.63      4.40 o 
   5   1  10       21.58       32.74      5.07 o 
   6   1  10       81.95       91.53      6.73 o 
   7   1  10       75.94       56.50      6.73 o 
   8   1  10      165.47      162.82     19.33 o 
   9   1  10       46.13       38.10      6.58 o 
  10   1  10       11.93       10.64      5.96 o 
  -4   2  10        0.18        6.78      4.78 o 
  -3   2  10       16.80       11.82      4.44 o 
  -2   2  10       24.43       34.60      4.82 o 
  -1   2  10       33.79       30.42      3.95 o 
   0   2  10      219.57      240.49     13.41 o 
   1   2  10       98.10      102.92      5.74 o 
   2   2  10       26.68       24.53      4.71 o 
   3   2  10      109.73       86.77      6.06 o 
   4   2  10       38.11       54.74      5.00 o 
   5   2  10      101.54       90.97      8.20 o 
   6   2  10       32.31       19.14      5.25 o 
   7   2  10       14.51       12.03      4.84 o 
   8   2  10        3.54        8.74      4.79 o 
   9   2  10       14.98       16.70      5.43 o 
  10   2  10        0.00        4.32      5.49 o 
  -4   3  10       14.80       25.47      5.44 o 
  -3   3  10       23.57       24.07      5.25 o 
  -2   3  10        6.69       24.37      7.29 o 
  -1   3  10        4.71        9.08      4.66 o 
   0   3  10       14.51       11.39      3.83 o 
   1   3  10      116.37      125.84      7.63 o 
   2   3  10      274.42      244.11     10.05 o 
   3   3  10       47.06       44.19      5.63 o 
   4   3  10       30.48       29.71      4.16 o 
   5   3  10        0.50        7.37      3.36 o 
   6   3  10       31.06       31.74      5.55 o 
   7   3  10        7.96        8.56      9.04 o 
   8   3  10       26.58       30.17     16.77 o 
   9   3  10       10.15        1.25      4.26 o 
  10   3  10       24.32       35.22      6.67 o 
  -3   4  10       33.17       42.57      6.98 o 
  -2   4  10        0.01        0.73      4.73 o 
  -1   4  10        1.73       -2.75      4.50 o 
   0   4  10        0.01        1.73      4.13 o 
   1   4  10       18.47       18.69      3.97 o 
   2   4  10        0.04       -1.16      3.06 o 
   3   4  10       62.95       61.03      5.43 o 
   4   4  10       19.31       15.66      3.81 o 
   5   4  10       57.18       70.63      9.70 o 
   6   4  10        9.52       11.34      4.94 o 
   7   4  10        7.42       -3.05      5.03 o 
   8   4  10        1.09        1.38      4.95 o 
   9   4  10       15.14       14.70      6.46 o 
  10   4  10        2.37       10.17      5.72 o 
  -3   5  10       12.55       18.30      6.53 o 
  -2   5  10        2.37       12.78      7.92 o 
  -1   5  10       36.95       40.66      6.92 o 
   0   5  10        7.37        6.59      4.52 o 
   1   5  10        4.74        9.50      3.44 o 
   2   5  10        0.18        4.60      3.76 o 
   3   5  10        3.13       -1.05      3.17 o 
   4   5  10        0.25        5.15      3.54 o 
   5   5  10        9.24       17.53      5.72 o 
   6   5  10        3.60       11.86      4.10 o 
   7   5  10       30.20       39.21      6.70 o 
   8   5  10        1.85       -5.21      5.10 o 
   9   5  10        1.49       -1.40      5.50 o 
  -2   6  10        0.24        2.11      5.02 o 
  -1   6  10        7.31       11.32      6.75 o 
   0   6  10       13.47       20.68      5.20 o 
   1   6  10        0.62        0.54      3.34 o 
   2   6  10       13.82       15.53      3.94 o 
   3   6  10       28.63       37.18      6.25 o 
   4   6  10        2.03        2.11      3.39 o 
   5   6  10       15.45       17.90      4.34 o 
   6   6  10        0.15        3.78      5.98 o 
   7   6  10        7.03       18.47      7.07 o 
   8   6  10       20.66       15.07      8.84 o 
   9   6  10       61.99       62.22      8.27 o 
  -2   7  10        4.29       18.98      6.35 o 
  -1   7  10       52.77       71.46      8.35 o 
   0   7  10       19.00       13.72      5.27 o 
   1   7  10       28.33       33.55      6.25 o 
   2   7  10       47.84       42.90      7.65 o 
   3   7  10        7.29        9.24      3.93 o 
   4   7  10        6.56       10.39      3.95 o 
   5   7  10        0.53        0.95      3.71 o 
   6   7  10        2.72        4.52      4.35 o 
   7   7  10       21.29       32.12      9.18 o 
   8   7  10       20.87       29.13      5.62 o 
  -1   8  10        1.43        7.58      5.98 o 
   0   8  10       18.54       32.67      9.22 o 
   1   8  10        0.99        9.03      7.96 o 
   2   8  10        7.87       20.26      4.48 o 
   3   8  10        5.65        4.67      3.91 o 
   4   8  10        4.41        0.57      3.59 o 
   5   8  10        4.36        1.12      4.76 o 
   6   8  10        0.22        0.27      4.27 o 
   7   8  10       14.57       14.27      4.96 o 
   1   9  10        9.55       14.89      6.33 o 
   2   9  10        5.86       10.24      6.70 o 
   3   9  10       33.82       33.66      6.64 o 
   4   9  10       86.17       93.79     13.40 o 
   5   9  10       30.15       22.17      5.10 o 
   6   9  10       13.18       19.78      5.10 o 
   1  -6  11       38.35       37.14     11.18 o 
   2  -6  11       50.70       73.39      9.57 o 
   3  -6  11        5.85        6.67      6.11 o 
   4  -6  11       20.75       23.43      7.11 o 
   5  -6  11        1.12       11.60      5.06 o 
   6  -6  11        0.02        0.86      6.01 o 
   0  -5  11       11.10        9.65      6.23 o 
   1  -5  11        1.13        8.24      5.55 o 
   2  -5  11       55.97       69.33      9.03 o 
   3  -5  11        1.44        3.01      8.26 o 
   4  -5  11       29.01       37.32      6.73 o 
   5  -5  11       37.32       52.63      5.90 o 
   6  -5  11        6.15       18.02      4.63 o 
   7  -5  11        0.23       -1.74      4.67 o 
  -1  -4  11        1.05        3.00      9.63 o 
   0  -4  11        4.38       17.31      7.28 o 
   1  -4  11       21.29       41.57      6.84 o 
   2  -4  11        0.07        8.25      5.26 o 
   3  -4  11       15.54       14.90      4.29 o 
   4  -4  11      133.46      148.03     13.12 o 
   5  -4  11      115.27      106.30      7.72 o 
   6  -4  11      147.61      151.82     13.93 o 
   7  -4  11        0.78       14.86     10.10 o 
   8  -4  11        0.37        7.37      4.70 o 
  -2  -3  11        2.04        8.62      4.99 o 
  -1  -3  11        2.95       14.38      5.58 o 
   0  -3  11       59.45       69.14      8.46 o 
   1  -3  11       18.48       31.13      6.37 o 
   2  -3  11        0.03        9.39      3.95 o 
   3  -3  11        1.16        5.21      4.14 o 
   4  -3  11      112.60      124.55      8.01 o 
   5  -3  11       18.79       19.64      6.11 o 
   6  -3  11        8.74       14.57      5.78 o 
   7  -3  11        6.33        9.95      4.20 o 
   8  -3  11        2.93        0.52      4.58 o 
  -2  -2  11        0.52        5.48      7.40 o 
  -1  -2  11       21.28       23.15      7.90 o 
   0  -2  11       19.89       26.85      6.00 o 
   1  -2  11        0.64       -1.09      3.89 o 
   2  -2  11       52.24       52.60      5.46 o 
   3  -2  11      225.70      263.52     11.33 o 
   4  -2  11       49.52       58.06      6.30 o 
   5  -2  11       16.13       12.35      4.32 o 
   6  -2  11      235.27      245.67     16.37 o 
   7  -2  11       40.58       41.98      5.52 o 
   8  -2  11      122.25      112.23      8.20 o 
   9  -2  11       60.66       72.25      7.13 o 
  -2  -1  11       27.04       40.58      7.21 o 
  -1  -1  11        1.48        3.26      5.02 o 
   0  -1  11        6.12       12.53      3.13 o 
   1  -1  11        2.39        4.22      3.61 o 
   2  -1  11       21.00       29.52      4.56 o 
   3  -1  11        0.68        4.27      3.63 o 
   4  -1  11       12.24       18.43      6.26 o 
   5  -1  11      188.64      184.54     15.38 o 
   6  -1  11        3.36        0.53      4.20 o 
   7  -1  11      152.51      131.35      8.96 o 
   8  -1  11        6.48       11.88      4.24 o 
   9  -1  11        5.65       13.68      5.07 o 
  -3   0  11        0.15        3.73      5.90 o 
  -2   0  11       43.22       59.90     11.67 o 
  -1   0  11        1.37        7.19      3.38 o 
   0   0  11       16.62       24.71      3.73 o 
   1   0  11       76.76       78.74      5.26 o 
   2   0  11        8.32       13.51      3.83 o 
   3   0  11        8.32        7.53      5.40 o 
   4   0  11        8.34        9.13      7.90 o 
   5   0  11       42.54       53.22      5.86 o 
   6   0  11       48.04       56.23      5.90 o 
   7   0  11        0.35        2.80      3.67 o 
   8   0  11       84.85       92.79      8.93 o 
   9   0  11        0.01        6.12      4.69 o 
  -3   1  11        7.46       11.57      7.66 o 
  -2   1  11        2.38        9.10      4.02 o 
  -1   1  11       55.84       73.23      6.22 o 
   0   1  11        1.00        6.85      3.16 o 
   1   1  11       38.20       50.68      5.30 o 
   2   1  11      120.01      123.68      6.42 o 
   3   1  11        1.60        8.73      3.83 o 
   4   1  11      113.13      123.26     15.82 o 
   5   1  11       51.27       59.50      8.80 o 
   6   1  11       24.11       20.11      5.09 o 
   7   1  11      148.95      155.82     11.10 o 
   8   1  11       28.54       41.69     10.62 o 
   9   1  11       17.76       24.84      6.04 o 
  -3   2  11       15.91       27.26      8.07 o 
  -2   2  11        2.91        2.29      5.67 o 
  -1   2  11        5.91        9.96      5.01 o 
   0   2  11       32.42       48.75      5.23 o 
   1   2  11       72.37       83.41      6.40 o 
   2   2  11      168.24      145.54     15.43 o 
   3   2  11       91.43       90.20      6.42 o 
   4   2  11       75.22       78.03      7.98 o 
   5   2  11       26.50       14.40      5.30 o 
   6   2  11       16.82       13.17      5.38 o 
   7   2  11       15.06       34.68      6.10 o 
   8   2  11       13.65        9.71      5.13 o 
   9   2  11        1.06        7.16      5.49 o 
  -2   3  11        2.61        8.41      5.05 o 
  -1   3  11        5.78       10.81      5.25 o 
   0   3  11        6.61        5.77      3.86 o 
   1   3  11       69.07       63.72      5.79 o 
   2   3  11      275.83      294.02     11.85 o 
   3   3  11      106.33      103.26      6.89 o 
   4   3  11       23.67       22.56      5.42 o 
   5   3  11       63.97       67.90      7.68 o 
   6   3  11        4.13        9.07      4.75 o 
   7   3  11      112.79       94.04      9.37 o 
   8   3  11        2.65       10.15      5.23 o 
   9   3  11        4.15        5.79      5.79 o 
  -2   4  11        0.01        9.48      5.52 o 
  -1   4  11        4.17       12.37      5.46 o 
   0   4  11       14.28       12.90      5.01 o 
   1   4  11       30.08       28.46      5.06 o 
   2   4  11       22.14       26.02      4.36 o 
   3   4  11       11.26       10.51      3.74 o 
   4   4  11       24.35       21.35      3.83 o 
   5   4  11       11.26       20.38      4.82 o 
   6   4  11        6.21        5.68     13.42 o 
   7   4  11       17.26       20.49      5.95 o 
   8   4  11       39.16       41.01     11.60 o 
   9   4  11       35.59       40.28      7.54 o 
  -2   5  11        0.16       -2.91      5.21 o 
  -1   5  11       14.05       22.47      6.27 o 
   0   5  11        4.38        1.02      4.82 o 
   1   5  11       15.82       21.14      4.42 o 
   2   5  11       12.85       15.12      4.15 o 
   3   5  11       79.53       68.24      6.22 o 
   4   5  11       60.56       64.23      6.09 o 
   5   5  11       81.55       92.23     16.76 o 
   6   5  11       25.23       32.57      8.97 o 
   7   5  11       37.59       40.33      7.31 o 
   8   5  11        3.76       15.52      6.02 o 
   9   5  11        6.12        9.48      6.28 o 
  -1   6  11        0.25        2.08      5.49 o 
   0   6  11        1.18        8.37      4.82 o 
   1   6  11        2.12        8.31      3.97 o 
   2   6  11        1.79       -0.29      3.37 o 
   3   6  11        3.04        7.96      3.95 o 
   4   6  11        3.27        5.25      3.96 o 
   5   6  11       12.29       14.40      4.31 o 
   6   6  11       10.01        7.55      4.24 o 
   7   6  11       14.65       22.20     11.12 o 
   8   6  11        4.63       11.49      5.90 o 
   0   7  11        1.08       -1.87     12.23 o 
   1   7  11        3.13        7.93      9.14 o 
   2   7  11        5.51        9.49      4.29 o 
   3   7  11        0.12       -5.72      3.81 o 
   4   7  11        7.79       10.63      4.28 o 
   5   7  11       17.68       24.94      5.18 o 
   6   7  11       59.57       67.22      6.66 o 
   7   7  11       80.22       99.03      9.15 o 
   1   8  11       16.52       13.57      5.85 o 
   2   8  11        1.53        8.90      4.55 o 
   3   8  11        3.88        5.18      4.20 o 
   4   8  11        0.23       -1.58      3.88 o 
   5   8  11        4.66       13.79      4.89 o 
   6   8  11        3.94       17.96      5.42 o 
   2  -5  12        5.54       17.84      9.85 o 
   3  -5  12        3.72        8.98      6.07 o 
   4  -5  12       92.87      104.69     11.16 o 
   5  -5  12       15.04       16.55      5.48 o 
   1  -4  12        8.64        5.13     10.43 o 
   2  -4  12        9.39       10.01      8.57 o 
   3  -4  12       42.92       50.67      8.32 o 
   4  -4  12        0.82        6.57      4.67 o 
   5  -4  12        2.04        7.33      4.87 o 
   6  -4  12       84.94      103.00      8.33 o 
   0  -3  12        5.21        1.07      5.73 o 
   1  -3  12       14.79       17.29      5.74 o 
   2  -3  12       15.10       24.28      7.74 o 
   3  -3  12        2.42        8.13      4.56 o 
   4  -3  12        5.32       10.64      4.69 o 
   5  -3  12       29.75       38.76      9.37 o 
   6  -3  12        5.83        9.14      4.51 o 
   7  -3  12        0.26        6.70      4.80 o 
  -1  -2  12       15.78       23.46      6.87 o 
   0  -2  12        1.27       10.60      6.14 o 
   1  -2  12        0.28       11.25      6.36 o 
   2  -2  12        7.71       18.91      4.50 o 
   3  -2  12       92.58       88.54      7.04 o 
   4  -2  12       85.32       93.65      7.54 o 
   5  -2  12       14.92       26.26     10.17 o 
   6  -2  12       18.60       14.02      4.81 o 
   7  -2  12       72.75       63.09      6.78 o 
   8  -2  12       15.98       15.76      5.10 o 
  -1  -1  12        9.69       21.42      5.57 o 
   0  -1  12        3.60       15.51      5.99 o 
   1  -1  12       34.97       54.94      5.69 o 
   2  -1  12        3.08        1.37      4.07 o 
   3  -1  12       16.10       24.52      4.54 o 
   4  -1  12       21.21       27.10      4.81 o 
   5  -1  12       25.97       29.51      5.43 o 
   6  -1  12       34.92       44.60      9.25 o 
   7  -1  12       70.90       83.88      7.54 o 
   8  -1  12       12.61       21.15      6.99 o 
  -1   0  12        0.02        4.76      6.23 o 
   0   0  12        0.27        9.18      3.75 o 
   1   0  12       11.83       26.77      7.85 o 
   2   0  12       28.96       33.25      7.35 o 
   3   0  12        2.85        6.91      3.82 o 
   4   0  12        5.92       13.27      5.30 o 
   5   0  12       14.88       18.44      7.66 o 
   6   0  12        0.50        2.47      5.04 o 
   7   0  12        1.60       19.45      8.22 o 
   8   0  12        0.47       10.53      6.18 o 
  -1   1  12       16.60       35.22      6.21 o 
   0   1  12        0.01        5.92      6.22 o 
   1   1  12       68.50       67.24      7.39 o 
   2   1  12        0.64       10.37      4.84 o 
   3   1  12       35.23       35.33      7.02 o 
   4   1  12        4.59        1.52      5.82 o 
   5   1  12        0.00        3.62      5.11 o 
   6   1  12        0.09       -1.51      4.73 o 
   7   1  12        2.14       11.18      5.89 o 
   8   1  12       28.58       26.83     11.99 o 
   9   1  12       19.78       34.32      7.04 o 
  -1   2  12       10.40       13.27      5.57 o 
   0   2  12        9.86       14.51      4.27 o 
   1   2  12       58.28       57.26      5.75 o 
   2   2  12        0.53        2.46      9.52 o 
   3   2  12       10.43       13.02      5.24 o 
   4   2  12       21.86       24.19      6.20 o 
   5   2  12        0.24       -1.79      8.54 o 
   6   2  12        0.68       17.81      5.99 o 
   7   2  12       41.82       42.90      7.00 o 
   8   2  12        1.39        3.21      5.65 o 
   9   2  12       19.75       26.84      6.44 o 
  -1   3  12        0.16       14.24     10.62 o 
   0   3  12       55.38       56.66      8.07 o 
   1   3  12       25.08       36.16      5.09 o 
   2   3  12       72.18       75.64      6.42 o 
   3   3  12       22.41       45.25      6.56 o 
   4   3  12       12.49        6.36      4.70 o 
   5   3  12        4.46        6.57      5.24 o 
   6   3  12        0.18       -1.12      4.94 o 
   7   3  12        5.23       11.43      6.53 o 
   8   3  12        6.20       11.04      5.89 o 
  -1   4  12       18.20       24.08      6.67 o 
   0   4  12        0.42        4.61      6.28 o 
   1   4  12       41.19       49.51      5.67 o 
   2   4  12       27.49       24.68      4.78 o 
   3   4  12       15.80       19.95      4.56 o 
   4   4  12       24.23       38.22      8.52 o 
   5   4  12      199.97      194.17     12.70 o 
   6   4  12       12.96        7.42      5.29 o 
   7   4  12       47.50       43.64     10.93 o 
   8   4  12        9.53       10.46      6.62 o 
   0   5  12       16.96       25.26      6.44 o 
   1   5  12       13.52       16.92      5.89 o 
   2   5  12       51.80       49.82      5.88 o 
   3   5  12       15.09        8.15      8.94 o 
   4   5  12       25.54       28.38      5.14 o 
   5   5  12       31.40       31.77      6.32 o 
   6   5  12       48.52       58.03     11.32 o 
   7   5  12       38.63       39.59      7.72 o 
   8   5  12       31.26       27.72      9.58 o 
   1   6  12        0.01       -6.91      4.61 o 
   2   6  12        7.31       14.62      4.87 o 
   3   6  12        2.50        3.43      5.05 o 
   4   6  12        0.00        6.44      4.35 o 
   5   6  12       17.71       18.78      5.39 o 
   6   6  12       12.74        8.57      6.03 o 
   7   6  12        0.05       10.90      5.83 o 
   2   7  12        1.27        1.73      4.20 o 
   3   7  12        3.44        6.43      8.11 o 
   4   7  12        7.92       13.15      4.85 o 
   5   7  12       13.72       19.04      5.18 o 
   4  -3  13       12.93       30.21      5.56 o 
   2  -2  13       10.91       23.63     18.08 o 
   3  -2  13       28.02       37.33      5.55 o 
   4  -2  13       21.11       21.78      7.47 o 
   5  -2  13       22.01       36.02      5.89 o 
   6  -2  13        2.90       17.98      6.88 o 
   1  -1  13        0.80       -0.92      8.48 o 
   2  -1  13       22.22       31.95      9.79 o 
   3  -1  13        6.34       18.88      4.86 o 
   4  -1  13        4.72       10.21      7.16 o 
   5  -1  13        3.45        7.89      5.56 o 
   6  -1  13        0.03        3.11      5.98 o 
   7  -1  13        1.43        9.81     11.61 o 
   1   0  13       11.66       31.65     13.88 o 
   2   0  13        1.05        1.08      5.03 o 
   3   0  13        1.86       13.16      5.85 o 
   4   0  13       93.44      112.85     10.69 o 
   5   0  13       21.91       34.21      7.21 o 
   6   0  13        5.22        9.59      6.03 o 
   7   0  13       43.48       49.39      7.62 o 
   1   1  13        6.93        8.13      5.21 o 
   2   1  13        6.99        6.48      5.05 o 
   3   1  13        3.83        7.73      5.45 o 
   4   1  13       22.22       35.92      6.53 o 
   5   1  13        1.65        1.73      5.43 o 
   6   1  13       45.86       55.00      8.05 o 
   7   1  13        1.26        2.09      5.31 o 
   1   2  13        0.03        1.77     12.57 o 
   2   2  13       26.18       21.67      5.85 o 
   3   2  13        1.54        2.76      5.81 o 
   4   2  13        9.03        2.78      5.69 o 
   5   2  13        4.32       13.83      5.45 o 
   6   2  13        0.13        1.82      7.60 o 
   7   2  13       14.46       31.68      7.55 o 
   1   3  13       14.22       20.35      9.06 o 
   2   3  13        5.25       11.43      5.45 o 
   3   3  13        2.24       -3.39      8.84 o 
   4   3  13       16.41        7.61      5.67 o 
   5   3  13       31.94       24.99      7.54 o 
   6   3  13        5.15       18.00      6.01 o 
   7   3  13        8.43       14.81      6.26 o 
   2   4  13        2.14       -1.82      4.52 o 
   3   4  13       18.18       25.39      6.28 o 
   4   4  13       60.31       74.91      8.83 o 
   5   4  13        1.79        4.07      5.65 o 
   6   4  13        3.96       10.20      6.37 o 
   3   5  13       40.68       47.62      8.63 o 
   4   5  13        2.84        6.36      5.96 o 
   5   5  13       16.47       17.54      6.29 o 
                                                 
